# Supplementary material for: Predicting and Understanding the Pathology of Single Nucleotide Variants in Human COQ Genes
Source: Antioxidants (Basel). 2022 Nov 22;11(12):2308. doi: 10.3390/antiox11122308 (PMC9774615; doi:10.3390/antiox11122308)
Supplement: Supplementary file 1 [file antioxidants-11-02308-s001.zip]

Archive with 1 entries (1 files):
- antioxidants-2022643-supplementary.xlsx
