# Supplementary material for: Predicting and Understanding the Pathology of Single Nucleotide Variants in Human COQ Genes
Source: Antioxidants (Basel). 2022 Nov 22;11(12):2308. doi: 10.3390/antiox11122308 (PMC9774615; doi:10.3390/antiox11122308)
Supplement: Supplementary file 1 [file antioxidants-11-02308-s001.zip › antioxidants-2022643-supplementary.xlsx]

## Sheet: Table S1. List of SNVs
	rsID	Transcript Consequence	Mutation	Source	Reason for Addition	Region of Protein	ClinVar Clinical Significance	Protein Consequence Prediction			Allele Frequency		Missense3D Numerical Key			Supplemental Table 1 Characterizations of missense variants used in this review across databases. Pathologies listed under "Reason for Addition" were obtained from ClinVar and literature. SIFT score < 0.05 was considered deleterious; Polyphen-2 score < 0.05 was considered probably/possibly damaging. CR → Highly Conserved Residue; CV → ClinVar; FP → Frequent Polymorphism; FR → Functional Residue; …
								Missense3D	SIFT Prediction (Score)	PolyPhen2 Prediction (Score)			1 - Disulphide breakage
	COQ3												2 - Buried Proline introduced
	rs1159406161	c.150G>C/T	p.Val36Ile	G	SSV	N-Terminus	--	Neutral	Deleterious Low Confidence (0.05)	Benign (0)	3.9809e-06		3 - Clash
	rs149717575	c.197C>T	p.Thr66Met	G	FP	N-Terminus	--	Neutral	Tolerated (0.55)	Benign (0)	0.000159453		4 - Buried hydrophilic introduced
	rs562096103	c.222A>G	p.Ile74Met	G	FP	N-Terminus	--	Neutral	Tolerated (0.91)	Benign (0.003)	0.000787005		5 - Buried charge introduced
	rs111455620	c.245C>T	p.Ala82Val	G	FP	N-Terminus	--	Neutral	Tolerated (0.15)	Benign (0.001)	0.00350997		6 - Secondary structure altered
	rs140743578	c.287A>G	p.Glu96Gly	G	CR	--	--	Neutral	Deleterious (0)	Probably Damaging (0.999)	1.592e-05		7 - Buried charge switch
	rs1429528921	c.299T>C	p.Phe100Ser	G	CR	--	--	Neutral	Deleterious (0)	Probably Damaging (1)	3.97877e-06		8 - Disallowed phi/psi
	rs201503654	c.313C>T	p.His105Tyr	G	FP	--	--	Neutral	Deleterious (0.01)	Benign (0.064)	0.000378426		9 - Buried charge replaced
	rs775236131	c.320G>T	p.Trp107Leu	G	CR	--	--	Neutral	Deleterious (0)	Probably Damaging (1)	7.95703e-06		10 - Buried Gly replaced
	rs771884404	c.323G>C	p.Trp108Ser	G	CR	--	--	Neutral	Deleterious (0)	Probably Damaging (0.998)	3.97886e-06		11 - Buried H-bond breakage
	rs267601176	c.334G>A	p.Gly112Arg	G	CR	--	--	Damaging (16)	Deleterious (0)	Probably Damaging (1)	3.97842e-06		12 - Buried salt bridge breakage
	rs1226563183	c.335G>A	p.Gly112Glu	G	CR	--	--	Damaging (16)	Deleterious (0)	Probably Damaging (1)	3.97864e-06		13 - Cavity altered
	rs200544814	c.353A>G	p.His118Arg	G	CR	--	--	Neutral	Deleterious (0)	Probably Damaging (0.989)	9.55193e-05		14 - Buried/exposed switch
	rs202070978	c.358A>G	p.Met120Val	G	FP	--	--	Neutral	Deleterious (0.03)	Possibly Damaging (0.896)	0.000169841		15 - Cis pro replaced
	rs1298141373	c.372G>C	p.Arg124Ser	G	CR, FR	AdoMet Binding Residue	--	Damaging (9)	Deleterious (0)	Probably Damaging (1)	3.98375e-06		16 - Gly in a bend
	rs11548336	c.400A>G	p.Lys134Glu	G	FP	--	--	Neutral	Tolerated (0.17)	Benign (0.061)	0.303456
	rs1474831820	c.455A>G	p.Asp152Gly	G	CR	Methyltransferase Motif I	--	Damaging (9,11)	Deleterious (0)	Probably Damaging (0.998)	3.98219e-06
	rs866289381	c.469G>T	p.Gly156Cys	M3D	CR	Methyltransferase Motif I	--	Damaging (10,14)	Deleterious (0)	Probably Damaging (1)	--
	rs866289381	c.469G>C	p.Gly157Arg	G	CR	Methyltransferase Motif I	--	Damaging (5, 10)	Deleterious (0)	Probably Damaging (1)	3.98283e-06
	rs1243045245	c.472G>A	p.Gly158Arg	M3D	CR	--	--	Damaging (5, 10, 16)	Deleterious (0)	Probably Damaging (1)	--
	rs1168923255	c.502G>A	p.Gly168Arg	G	CR	--	--	Damaging (8, 10, 11, 14)	Deleterious (0)	Probably Damaging (1)	3.98289e-06
	rs758185659	c.503G>A	p.Gly168Glu	G	CR	--	--	Damaging (3, 8, 10, 14)	Deleterious (0)	Probably Damaging (1)	3.98226e-06
	rs1275803684	c.523G>A	p.Asp175Asn	G	CR, FR	Methyltransferase Motif Post I, AdoMet Binding Residue	--	Damaging (9)	Deleterious (0)	Probably Damaging (1)	3.98045e-06
	rs138873880	c.604G>A	p.Val202Met	CV, G	PQD	--	Likely Benign	Neutral	Tolerated (0.12)	Benign (0.157)	0.00265952
	rs925881906	c.650A>C	p.Asp217Ala	G	CR	Methyltransferase Motif II	--	Neutral	Deleterious (0)	Probably Damaging (1)	7.95691e-06
	rs1162069982	c.665C>T	p.Ser222Phe	G	FR	AdoMet Binding Residue	--	Neutral	Tolerated (0.13)	Probably Damaging (1)	3.97833e-06
	rs771730792	c.667G>A	p.Glu223Lys	G	CR	--	--	Neutral	Deleterious (0)	Probably Damaging (1)	3.97829e-06
	rs1255913294	c.670G>T	p.Val224Phe	G	FR	AdoMet Binding Residue	--	Damaging (13)	Deleterious (0)	Probably Damaging (1)	3.97817e-06
	rs780057172	c.728A>T	p.Lys243Ile	G	CR, SSV	Methyltransferase Motif III	--	Neutral	Deleterious (0.01)	Probably Damaging (1)	9.20543e-05
	rs1288572284	c.730C>T	p.Pro244Ser	G	CR, SSV	Methyltransferase Motif III	--	Neutral	Deleterious (0.01)	Deleterious (0.05)	3.18552e-05
	rs6925344	c.814A>G	p.Ser272Gly	G	FP, FR	Hydrophobic Region, Membrane Interacting Residue	--	Neutral	Tolerated (0.50)	Benign (0)	0.844549
	rs6925344	c.814A>C	p.Ser272Arg	G	FR	Hydrophobic Region, Membrane Interacting Residue	--	Neutral	Tolerated (1)	Benign (0)	4.05699e-06
	rs768550326	c.820G>A	p.Val274Ile	G	CR, FR	Hydrophobic Region, Membrane Interacting Residue	--	Damaging (13)	Deleterious (0.03)	Possibly Damaging (0.876)	7.18468e-06
	rs373223154	c.829G>A	p.Gly277Ser	G	CR	Hydrophobic Region	--	Damaging (8)	Deleterious (0)	Probably Damaging (1)	4.05933e-06
	rs779005475	c.830G>T	p.Gly277Val	M3D	CR	Hydrophobic Region	--	Damaging (8)	Deleterious (0)	Probably Damaging (1)	--
	rs779005475	c.830G>A	p.Gly277Asp	G	CR	Hydrophobic Region	--	Damaging (8)	Deleterious (0)	Probably Damaging (1)	4.05788e-06
	rs1233192306	c.833C>T	p.Thr278Ile	M3D	CR	Hydrophobic Region	--	Neutral	Deleterious (0)	Probably Damaging (0.974)	--
	rs146934336	c.887C>T	p.Ser296Leu	G	FP	--	--	Neutral	Tolerated (0.13)	Possibly Damaging (0.57)	0.000718747
	rs1395703077	c.889A>G	p.Asn297Asp	G	SSV	--	--	Neutral	Tolerated (0.21)	Possibly Damaging (0.982)	4.63092e-06
	rs1368827468	c.916G>A	p.Gly306Arg	G	CR	--	--	Damaging (3, 5, 10)	Deleterious (0)	Probably Damaging (1)	4.0192e-06
	rs775415100	c.958G>A	p.Glu320Lys	G	FP	--	--	Neutral	Tolerated (0.31)	Benign (0.004)	0.000103536
	rs4144164	c.985T>C	p.Tyr329His	G	FP	--	--	Damaging (5)	Tolerated (1)	Benign (0)	0.983553
	rs149092161	c.1043G>A	p.Gly348Glu	G	FP	--	--	Damaging (16)	Deleterious Low Confidence (0)	Benign (0)	0.000814401
	rs537458463	c.1079A>G	p.Asn360Ser	G	FP	--	--	Neutral	Tolerated (0.49)	Benign (0.002)	0.000658883
	rs146322292	c.1095A>T	p.Glu365Asp	G	FP	--	--	Damaging (3)	Deleterious Low Confidence (0)	Possibly Damaging (0.698)	0.000606667
	rsID	Transcript Consequence	Mutation	Source	Reason for Addition	Region of Protein	ClinVar Clinical Significance	Protein Consequence Prediction			Allele Frequency		Missense3D Numerical Key			Supplemental Table 1 Characterizations of missense variants used in this review across databases. Pathologies listed under "Reason for Addition" were obtained from ClinVar and literature. SIFT score < 0.05 was considered deleterious; Polyphen-2 score < 0.05 was considered probably/possibly damaging. CR → Highly Conserved Residue; CV → ClinVar; FP → Frequent Polymorphism; FR → Functional Residue; …
								Missense3D	SIFT Prediction (Score)	PolyPhen2 Prediction (Score)			1 - Disulphide breakage
	COQ4												2 - Buried Proline introduced
	rs751764908	c.1A>G	p.Met1Val	CV	PQD	N-Terminus	Uncertain Significance	Neutral	Deleterious Low Confidence (0)	Benign (0.013)	--		3 - Clash
	rs1255137785	c.2T>C	p.Met1Thr	CV	PQD	N-Terminus	Likely Pathogenic	Neutral	Deleterious (0)	Benign (0.005)	--		4 - Buried hydrophilic introduced
	rs371409929	c.17G>A	p.Arg6His	CV, G	PQD	N-Terminus	Uncertain Significance	Neutral	Tolerated (0.21)	Benign (0.002)	3.1329e-05		5 - Buried charge introduced
	rs770687111	c.32G>C	p.Arg11Pro	CV	PQD	N-Terminus	Uncertain Significance	Damaging (8)	Tolerated (0.21)	Benign (0)	--		6 - Secondary structure altered
	rs879324921	c.44T>C	p.Leu15Pro	CV, G, [144]	PQD	N-Terminus	Uncertain Significance	Damaging (8)	Deleterious Low Confidence (0.02)	Benign (0.002)	4.7594e-06		7 - Buried charge switch
	rs775518369	c.47C>G	p.Pro16Arg	CV, G	PQD	N-Terminus	Uncertain Significance	Neutral	Tolerated (0.53)	Benign (0)	3.2955e-05		8 - Disallowed phi/psi
	rs9697215	c.59G>A	p.Arg20Gln	CV, G	PQD	N-Terminus	Benign	Neutral	Tolerated (0.51)	Possibly Damaging (0.527)	0.034006		9 - Buried charge replaced
	--	c.85G>C	p.Ala29Pro	CV	PQD	N-Terminus	Uncertain Significance	Neutral	Tolerated (0.26)	Benign (0.048)	--		10 - Buried Gly replaced
	rs545007629	c.96C>A	p.Asp32Glu	CV, G	FP	--	Benign	Neutral	Tolerated (1)	Benign (0)	0.00025449		11 - Buried H-bond breakage
	rs141078819	c.103G>C	p.Gly35Arg	CV, G	PQD	--	Uncertain Significance	Neutral	Tolerated (0.59)	Benign (0.018)	2.4989e-05		12 - Buried salt bridge breakage
	rs141078819	c.103G>A	p.Gly35Ser	CV, G	FP, PQD	--	Uncertain Significance	Neutral	Tolerated (0.72)	Benign (0.07)	0.00018048		13 - Cavity altered
	rs1222487313	c.115T>G	p.Ser39Ala	CV, G	PQD	--	Uncertain Significance	Neutral	Tolerated (0.18)	Benign (0.019)	4.1593e-06		14 - Buried/exposed switch
	rs748282472	c.122A>G	p.His41Arg	G	CR	--	--	Neutral	Tolerated (0.49)	Probably Damaging (1)	1.2563e-05		15 - Cis pro replaced
	rs377735694	c.134C>T	p.Ser45Phe	CV, G	PQD	--	Uncertain Significance	Neutral	Deleterious (0.01)	Possibly Damaging (0.939)	2.9207e-05		16 - Gly in a bend
	rs566983104	c.137C>G	p.Pro46Arg	G	FP	--		Neutral	Tolerated (0.42)	Benign (0.049)	0.00019555
	rs765791496	c.144G>T	p.Gln48His	CV, G, [144]	PQD	--	Uncertain Significance	Neutral	Deleterious (0)	Probably Damaging (1)	1.6725e-05
	rs3003601	c.149G>C	p.Gly50Ala	CV, G	FP	--	Benign	Neutral	Tolerated (0.39)	Benign (0)	0.99863
	rs786204770	c.155T>C	p.Leu52Ser	CV, [127]	CR, PQD	--	--	Neutral	Deleterious (0)	Probably Damaging (1)	--
	rs1333677374	c.163G>T	p.Gly55Cys	M3D, [128]	CR	--	--	Neutral	Deleterious (0)	Probably Damaging (1)	--
	rs1184289233	c.181C>T	p.Leu61Phe	G	CR	--	--	Neutral	Deleterious (0.02)	Probably Damaging (1)	3.1865e-05
	rs766317663	c.190C>T	p.Pro64Ser	CV, G, [127]	PQD	--	Pathogenic	Neutral	Deleterious (0)	Probably Damaging (1)	1.3446e-05
	rs549496622	c.197G>A	p.Arg66His	G	CR	--	--	Neutral	Deleterious (0)	Probably Damaging (1)	1.2068e-05
	rs549496622	c.197G>T	p.Arg66Leu	M3D	CR	--	--	Neutral	Deleterious (0)	Probably Damaging (1)	--
	rs758522459	c.202G>C	p.Asp68His	CV, G, [130, 133]	CR, PQD, SSV, Inborn Genetic Diseases	--	Conflicting Interpretations of Pathogenicity	Neutral	Deleterious (0)	Probably Damaging (1)	4.1673e-05
	--	c.230C>T	p.Thr77Ile	[126]	PQD	--	--	Neutral	Deleterious (0)	Probably Damaging (0.987)	--
	--	c.245T>A	p.Leu82Gln	[130]	PQD	--	--	Damaging (4)	Deleterious (0)	Possibly Damaging (0.751)	--
	rs1260812673	c.253C>T	p.Leu85Phe	CV	CR	--	Uncertain Significance	Neutral	Deleterious (0.02)	Probably Damaging (0.999)	--
	rs749692364	c.266T>A	p.Met89Lys	G	CR	--	--	Damaging (4, 5)	Deleterious (0)	Possibly Damaging (0.896)	1.1952e-05
	rs1375716421	c.267G>A	p.Met89Ile	G	CR	--	--	Neutral	Deleterious (0)	Possibly Damaging (0.896)	3.9841e-06
	rs1225233540	c.283G>A	p.Gly95Ser	G	CR	--	--	Damaging (10)	Deleterious (0)	Possibly Damaging (0.898)	3.9956e-06
	rs779568890	c.284G>A	p.Gly95Asp	CV, G, [74]	CR, PQD, Spastic Ataxia	--	Conflicting Interpretations of Pathogenicity	Damaging (5, 10)	Deleterious (0)	Probably Damaging (0.997)	3.994e-06
	rs770626680	c.286G>A	p.Ala96Thr	CV, G	PQD	--	Uncertain Significance	Neutral	Tolerated (0.12)	Benign (0.003)	7.9933e-06
	rs1480749307	c.295C>A	p.Leu99Met	G	CR	--	--	Neutral	Tolerated (0.16)	Probably Damaging (1)	4.0114e-06
	rs371984550	c.304C>T	p.Arg102Cys	CV, G	PQD	--	Uncertain Significance	Neutral	Deleterious (0.01)	Probably Damaging (1)	2.79e-05
	rs929713295	c.305G>A	p.Arg102His	CV, [74]	PQD, Spastic Ataxia	--	Pathogenic	Neutral	Deleterious (0.01)	Probably Damaging (1)	--
	rs761787873	c.308C>A	p.Pro103His	G	CR	--	--	Neutral	Deleterious (0)	Probably Damaging (1)	3.9828e-06
	rs761787873	c.308C>G	p.Pro103Arg	G	CR	--	--	Neutral	Deleterious (0)	Probably Damaging (1)	3.9828e-06
	rs1046811704	c.310C>T	p.Arg104Trp	G	CR	--	--	Neutral	Deleterious (0)	Probably Damaging (1)	1.062e-05
	rs572683310	c.311G>A	p.Arg104Gln	G	CR	--	--	Neutral	Deleterious (0)	Probably Damaging (1)	7.9632e-06
	rs530213004	c.331G>A	p.Asp111Asn	G	FP	--	--	Neutral	Tolerated (0.15)	Possibly Damaging (0.634)	0.00010258
	rs530213004	c.331G>T	p.Asp111Tyr	[148]		--	--	Neutral	Deleterious (0.01)	Probably Damaging (1)	--
	rs1564390909	c.349A>G	p.Lys114Glu	CV, [144]	PQD	--	Uncertain Significance	Neutral	Tolerated (0.80)	Benign (0.051)	--
	rs1222363385	c.343C>G	p.Leu115Val	G	CR	--	--	Neutral	Deleterious (0.01)	Probably Damaging (0.984)	3.9774e-06
	rs773943371	c.356C>T	p.Pro119Leu	CV, G, [148]	CR, PQD	--	Conflicting Interpretations of Pathogenicity	Neutral	Deleterious (0)	Probably Damaging (1)	1.1932e-05
	rs776825296	c.370G>C	p.Gly124Arg	G	CR	--	--	Damaging (3, 5, 10)	Deleterious (0)	Probably Damaging (1)	3.9777e-06
	rs776825296	c.370G>A	p.Gly124Ser	CV, G, [71, 111, 141]	CR, FP, PQD	--	Conflicting Interpretations of Pathogenicity	Damaging (10)	Deleterious (0)	Probably Damaging (0.999)	0.00011316
	rs1412692974	c.371G>T	p.Gly124Val	CV, G, [71, 111]	CR, PQD	--	Pathogenic	Damaging (10)	Deleterious (0)	Probably Damaging (1)	3.9777e-06
	rs149398860	c.376G>A	p.Glu126Lys	CV, G	FP, PQD	--	Uncertain Significance	Neutral	Tolerated (0.33)	Probably Damaging (0.999)	0.00018742
	rs1333553542	c.380A>G	p.Tyr127Cys	G	CR	--	--	Neutral	Deleterious (0)	Probably Damaging (1)	3.9776e-06
	rs139770523	c.385C>T	p.Arg129Cys	CV, G, [144]	PQD	--	Uncertain Significance	Neutral	Deleterious (0.03)	Probably Damaging (0.998)	3.9779e-05
	rs754445455	c.394G>C	p.Asp132His	CV, G	PQD	--	Uncertain Significance	Neutral	Deleterious (0.03)	Probably Damaging (0.97)	7.9568e-06
	rs1243568636	c.413C>T	p.Pro138Leu	M3D	CR	--	--	Neutral	Deleterious (0)	Probably Damaging (1)	--
	rs749520865	c.422G>A	p.Arg141Gln	G	CR	--	--	Neutral	Deleterious (0)	Probably Damaging (1)	1.0086e-05
	rs34043652	c.424G>A	p.Ala142Thr	CV, G	FP	--	Benign	Neutral	Tolerated (0.57)	Probably Damaging (0.982)	0.0062637
	rs774395996	c.433C>G	p.Arg145Gly	CV, G, [127]	PQD	--	Pathogenic	Neutral	Deleterious (0.01)	Probably Damaging (0.984)	4.6407e-06
	rs1163170578	c.437T>G	p.Phe146Cys	CV, G, [125]	PQD	--	Conflicting Interpretations of Pathogenicity	Neutral	Deleterious (0)	Probably Damaging (1)	4.4444e-06
	rs138560167	c.445G>C	p.Asp149His	CV, G, [144]	CR, PQD	--	Uncertain Significance	Neutral	Deleterious (0)	Probably Damaging (0.999)	2.2457e-05
	rs138560167	c.445G>A	p.Asp149Asn	G	CR	--	--	Neutral	Tolerated (0.06)	Benign (0.117)	8.4821e-06
	rs138560167	c.445G>T	p.Asp149Tyr	G	CR	--	--	Neutral	Deleterious (0)	Probably Damaging (1)	3.1863e-05
	rs1382366384	c.457G>A	p.Ala153Thr	M3D	CR	--	--	Neutral	Deleterious (0)	Probably Damaging (1)	--
	rs757173567	c.458C>T	p.Ala153Val	CV, G	CR, PQD	--	Conflicting Interpretations of Pathogenicity	Neutral	Deleterious (0)	Probably Damaging (1)	1.0901e-05
	rs147142262	c.461A>T	p.Tyr154Phe	CV, G	PQD	--	Uncertain Significance	Damaging (11)	Deleterious (0)	Probably Damaging (1)	2.1647e-05
	rs147142262	c.461A>G	p.Tyr154Cys	CV, G	PQD	--	Uncertain Significance	Damaging (13, 14)	Deleterious (0)	Probably Damaging (1)	8.1371e-06
	rs1045118320	c.c.469C>A	p.Gln157Lys	CV, [133]	PQD, Inborn Genetic Diseases	--	Pathogenic/Likely Pathogenic	Damaging (11, 14)	Tolerated (0.18)	Possibly Damaging (0.925)	--
	rs779805523	c.473G>A	p.Arg158Gln	G, [130]	CR	--	--	Damaging (9)	Deleterious (0)	Probably Damaging (1)	2.1484e-05
	rs1208863493	c.478C>T	p.Arg160Trp	G	CR	--	--	Damaging (9, 11, 12, 13)	Deleterious (0)	Probably Damaging (1)	4.0211e-06
	rs140284461	c.479G>A	p.Arg160Gln	G	CR	--	--	Damaging (11, 12)	Deleterious (0)	Probably Damaging (1)	8.0366e-06
	rs1459561186	c.481G>A	p.Glu161Lys	G	CR	--	--	Damaging (12, 13)	Deleterious (0)	Probably Damaging (1)	4.0129e-06
	rs774647767	c.482A>G	p.Glu161Gly	G	CR	--	--	Damaging (11, 12, 13)	Deleterious (0)	Probably Damaging (1)	4.0118e-06
	rs141228574	c.483G>C	p.Glu161Asp	CV, G, [72]	CR, FP	--	Benign/Likely Benign	Neutral	Deleterious (0)	Probably Damaging (1)	0.0060329
	rs200009624	c.490G>A	p.Asp164Asn	G	CR, FR	Zinc Ligand Motif	--	Damaging (9, 12)	Deleterious (0)	Probably Damaging (1)	4.2711e-05
	rs1160047194	c.499C>T	p.His167Tyr	G	CR, FR	Zinc Ligand Motif	--	Damaging (9)	Deleterious (0)	Probably Damaging (1)	3.1871e-05
	rs776968187	c.511G>A	p.Gly171Arg	G	FP	Zinc Ligand Motif	--	Neutral	Deleterious (0.03)	Probably Damaging (1)	0.00024037
	rs754865584	c.533G>A	p.Gly178Glu	CV, G, [11]	CR, PQD, SSV	Zinc Ligand Motif	Uncertain Significance	Damaging (5, 10)	Deleterious (0.01)	Probably Damaging (1)	1.5906e-05
	rs779020476	c.535G>A	p.Glu179Lys	G	CR, FR	Zinc Ligand Motif	--	Neutral	Deleterious (0)	Probably Damaging (1)	7.9531e-06
	rs1430241934	c.541G>A	p.Val181Met	CV, G, [144]	PQD	--	Uncertain Significance	Neutral	Deleterious (0.01)	Probably Damaging (0.995)	7.0702e-06
	--	c.550T>C	p.Trp184Arg	[71]	PQD	--	--	Neutral	Deleterious (0)	Probably Damaging (1)	--
	rs568200779	c.577C>T	p.Pro193Ser	CV, [74]	CR, PQD, Spastic Ataxia	--	Pathogenic	Neutral	Deleterious (0)	Probably Damaging (1)	--
	rs150739190	c.580A>G	p.Met194Val	CV, G	FP, PQD	--	Uncertain Significance	Neutral	Deleterious (0)	Probably Damaging (0.992)	0.00022268
	rs35213511	c.614G>T	p.Arg205Leu	M3D	CR	--	--	Neutral	Deleterious (0)	Probably Damaging (0.978)	--
	rs35213511	c.614G>A	p.Arg205Gln	CV, G	CR, FP	--	Benign	Neutral	Deleterious (0)	Benign (0.17)	0.0013928
	rs1406601018	c.665C>T	p.Ala222Val	G	CR	--	--	Neutral	Deleterious (0)	Probably Damaging (1)	3.1871e-05
	rs1363468440	c.676G>A	p.Gly226Arg	CV, G	CR, PQD	--	Uncertain Significance	Damaging (3, 10, 14)	Deleterious (0)	Probably Damaging (1)	3.1892e-05
	rs767665620	c.679C>T	p.Arg227Cys	CV, G, [144]	PQD	--	Uncertain Significance	Neutral	Deleterious (0.03)	Probably Damaging (0.998)	8.1075e-05
	rs1016089045	c.689C>A	p.Pro230Gln	CV	PQD	--	Uncertain Significance	Neutral	Tolerated (0.07)	Possibly Damaging (0.801)	--
	rs139974385	c.701A>G	p.Asn234Ser	CV, G, [144]	PQD	--	Uncertain Significance	Neutral	Tolerated (0.95)	Benign (0.243)	2.017e-05
	rs746503078	c.712G>C	p.Glu238Gln	G	CR	--	--	Neutral	Deleterious (0)	Probably Damaging (1)	8.0593e-06
	rs746503078	c.712G>A	p.Glu238Lys	G	CR	--	--	Neutral	Deleterious (0)	Probably Damaging (1)	2.0148e-05
	rs143441644	c.718C>T	p.Arg240Cys	CV, G, [74, 127, 130]	FP, PQD, Spastic Ataxia	--	Pathogenic	Neutral	Deleterious (0.01)	Probably Damaging (1)	0.00017935
	rs1293050474	c.724G>A	p.Glu242Lys	M3D	CR	--	--	Neutral	Deleterious (0.02)	Possibly Damaging (0.896)	--
	rs979977296	c.746G>A	p.Arg249Gln	M3D	CR	--	--	Neutral	Deleterious (0)	Benign (0.069)	--
	rs764026213	c.752A>T	p.Glu251Val	CV, G	CR, PQD	--	Uncertain Significance	Neutral	Deleterious (0)	Probably Damaging (1)	1.6545e-05
	rs1428292651	c.755T>C	p.Leu252Pro	M3D	CR	--	--	Damaging (2)	Deleterious (0)	Probably Damaging (1)	--
	rs774307090	c.754C>A	p.Leu252Met	G	CR	--	--	Neutral	Tolerated (0.18)	Probably Damaging (0.999)	2.5664e-05
	rs1300185069	c.760A>T	p.Ile254Phe	M3D	CR	--	--	Neutral	Deleterious (0)	Probably Damaging (1)	--
	rs565772648	c.767C>T	p.Ala256Val	G	FP	--	--	Neutral	Tolerated (0.24)	Benign (0.081)	0.00024398
	rs750652321	c.772C>T	p.Pro258Ser	G	CR	--	--	Neutral	Deleterious (0.02)	Probably Damaging (1)	4.473e-06
	rs1332924435	c.773C>G	p.Pro258Arg	G	CR	--	--	Neutral	Deleterious (0)	Probably Damaging (1)	4.5463e-06
	rsID	Transcript Consequence	Mutation	Source	Reason for Addition	Region of Protein	ClinVar Clinical Significance	Protein Consequence Prediction			Allele Frequency		Missense3D Numerical Key			Supplemental Table 1 Characterizations of missense variants used in this review across databases. Pathologies listed under "Reason for Addition" were obtained from ClinVar and literature. SIFT score < 0.05 was considered deleterious; Polyphen-2 score < 0.05 was considered probably/possibly damaging. CR → Highly Conserved Residue; CV → ClinVar; FP → Frequent Polymorphism; FR → Functional Residue; …
								Missense3D	SIFT Prediction (Score)	PolyPhen2 Prediction (Score)			1 - Disulphide breakage
	COQ5												2 - Buried Proline introduced
	rs140043357	c.16A>G	p.Ser6Gly	CV, G	FP	N-Terminus	Likely Benign	Neutral	Tolerated (0.29)	Benign (0.189)	0.000269955		3 - Clash
	rs139585780	c.136G>A	p.Glu46Lys	G	FP	N-Terminus	--	Neutral	Tolerated (0.17)	Benign (0.083)	0.00026163		4 - Buried hydrophilic introduced
	rs377206577	c.140A>G	p.Lys47Arg	G	FP	N-Terminus	--	Neutral	Tolerated (0.20)	Benign (0.018)	0.000107369		5 - Buried charge introduced
	rs776213694	c.155C>G	p.Thr52Arg	G	CR	--	--	Neutral	Deleterious (0)	Probably Damaging (0.999)	7.9538e-06		6 - Secondary structure altered
	rs760191462	c.157C>T	p.His53Tyr	G	CR	--	--	Neutral	Deleterious (0)	Probably Damaging (1)	3.97687e-06		7 - Buried charge switch
	rs775253112	c.158A>G	p.His53Arg	G	CR	--	--	Neutral	Deleterious (0)	Probably Damaging (0.997)	3.977e-06		8 - Disallowed phi/psi
	rs1197452539	c.164G>T	p.Gly55Val	G	CR	--	--	Damaging (10)	Deleterious (0)	Probably Damaging (1)	3.18715e-05		9 - Buried charge replaced
	rs1242725901	c.181G>A	p.Glu61Lys	G	CR	--	--	Neutral	Tolerated (0.41)	Possibly Damaging (0.843)	7.07214e-06		10 - Buried Gly replaced
	rs200000418	c.226G>A	p.Ala76Thr	G	CR	--	--	Neutral	Deleterious (0)	Probably Damaging (1)	1.98825e-05		11 - Buried H-bond breakage
	--	c.268A>G	p.Ile90Val	M3D	CR, FR	Dimerization Interface	--	Neutral	Tolerated (0.26)	Benign (0.327)	--		12 - Buried salt bridge breakage
	rs759153188	c.272A>C	p.His91Pro	G	CR	--	--	Damaging (2, 9, 11, 12)	Deleterious (0)	Probably Damaging (1)	7.95298e-06		13 - Cavity altered
	rs140406064	c.274C>T	p.Arg92Cys	G	CR	--	--	Neutral	Deleterious (0)	Probably Damaging (1)	7.95323e-06		14 - Buried/exposed switch
	rs766140385	c.275G>A	p.Arg92His	G	CR, FP	--	--	Neutral	Deleterious (0)	Probably Damaging (1)	0.000240393		15 - Cis pro replaced
	rs1200963223	c.281G>T	p.Trp94Leu	G	CR	--	--	Damaging (11)	Deleterious (0)	Probably Damaging (1)	3.97652e-06		16 - Gly in a bend
	rs1430346769	c.285G>C	p.Lys95Asn	G	CR, FR	AdoMet Binding Residue	--	Damaging (9, 11, 12)	Deleterious (0)	Probably Damaging (1)	3.18431e-05
	rs201221898	c.314T>C	p.Leu105Pro	G	FP	--	--	Neutral	Tolerated (0.28)	Benign (0)	0.00044144
	rs751183193	c.331C>T	p.Leu111Phe	G	CR	Methyltransferase Motif I	--	Neutral	Deleterious (0)	Probably Damaging (0.999)	3.97722e-06
	--	c.334G>A	p.Asp112Asn	M3D	CR	Methyltransferase Motif I	--	Damaging (9, 11)	Deleterious (0)	Probably Damaging (1)	--
	--	c.334G>C	p.Asp112His	M3D	CR	Methyltransferase Motif I	--	Damaging (7)	Deleterious (0)	Probably Damaging (1)	--
	rs1005570882	c.346G>A	p.Gly116Ser	M3D	CR	Methyltransferase Motif I	--	Damaging (10)	Deleterious (0)	Probably Damaging (1)	--
	rs888019029	c.352G>A	p.Gly118Ser	M3D	CR, SSV	Methyltransferase Motif I	--	Damaging (10)	Deleterious (0)	Probably Damaging (1)	--
	rs377668174	c.353G>A	p.Gly118Asp	CV, G	CR, SSV	Methyltransferase Motif I	Uncertain Significance	Damaging (5, 10)	Deleterious (0)	Probably Damaging (1)	2.12139e-05
	--	c.356A>G	p.Asp119Gly	M3D	CR	Methyltransferase Motif I	--	Neutral	Deleterious (0)	Probably Damaging (1)	--
	rs146254683	c.395A>G	p.His132Arg	CV, G	FP	--	Likely Benign	Neutral	Tolerated (0.72)	Benign (0)	0.000441858
	rs200535246	c.417G>C	p.Gln139His	G	FP	Vertebrate Insert	--	Neutral	Deleterious Low Confidence (0.04)	Possibly Damaging (0.882)	0.000116646
	rs3742049	c.454G>A	p.Ala152Thr	G, [142]	FP	Vertebrate Insert	--	Neutral	Tolerated (0.07)	Benign (0.051)	0.118131
	rs143435623	c.479A>G	p.Asp160Gly	G	FP	Vertebrate Insert	--	Neutral	Tolerated (0.31)	Benign (0.002)	0.000190886
	rs563103401	c.490G>A	p.Gly164Arg	G	FP	Vertebrate Insert	--	Neutral	Tolerated (0.10)	Benign (0.007)	0.000155075
	rs1285806707	c.512A>G	p.Asp171Gly	G	CR, FR	Methyltransferase Motif Post I, AdoMet Binding Residue	--	Neutral	Deleterious (0)	Probably Damaging (1)	3.97624e-06
	--	c.515T>G	p.Ile172Ser	M3D	CR, FR	AdoMet Binding Residue	--	Neutral	Deleterious (0)	Probably Damaging (0.997)	--
	--	c.519C>G	p.Asn173Lys	G	CR	--		Neutral	Deleterious (0)	Probably Damaging (1)	3.97624e-06
	rs1292151029	c.526A>G	p.Met176Val	G	CR	--	--	Neutral	Deleterious (0)	Probably Damaging (1)	3.97624e-06
	rs1433084080	c.529C>A	p.Leu177Ile	G	CR	--	--	Neutral	Deleterious (0)	Probably Damaging (0.999)	3.97636e-06
	rs781058723	c.602A>G	p.Glu201Gly	G	CR, FR	AdoMet Binding Residue	--	Neutral	Deleterious (0)	Probably Damaging (0.999)	3.97649e-06
	rs1869058855	c.611C>A	p.Pro204His	CV	--	--	Uncertain Significance	Neutral	Deleterious (0.03)	Possibly Damaging (0.593)
	rs750635722	c.619G>A	p.Asp207Asn	G	CR	Methyltransferase Motif II	--	Neutral	Deleterious (0)	Possibly Damaging (0.843)	1.19295e-05
	rs765497786	c.620A>G	p.Asp207Gly	M3D	CR	Methyltransferase Motif II	--	Neutral	Deleterious (0)	Possibly Damaging (0.557)	--
	rs757483650	c.621T>G	p.Asp207Glu	G	CR	Methyltransferase Motif II	--	Neutral	Deleterious (0.02)	Possibly Damaging (0.701)	3.97646e-06
	rs761036900	c.640A>G	p.Thr214Ala	G	CR	Methyltransferase Motif II	--	Damaging (11)	Deleterious (0)	Probably Damaging (0.974)	7.95292e-06
	--	c.641C>G	p.Thr214Ser	G	CR	Methyltransferase Motif II	--	Neutral	Deleterious (0)	Possibly Damaging (0.462)	3.97636e-06
	rs1351733996	c.643A>G	p.Ile215Val	M3D	CR	Methyltransferase Motif II		Neutral	Deleterious (0.05)	Possibly Damaging (0.763)	--
	rs1421593804	c.644T>C	p.Ile215Thr	G	CR	Methyltransferase Motif II	--	Neutral	Deleterious (0)	Probably Damaging (0.997)	3.9764e-06
	--	c.647C>T	p.Ala216Val	M3D	CR, FR	AdoMet Binding Residue	--	Neutral	Deleterious (0)	Probably Damaging (0.998)	--
	rs1185054034	c.651T>G	p.Phe217Leu	G	CR	--	--	Neutral	Deleterious (0)	Probably Damaging (1)	3.97636e-06
	rs765957642	c.658C>T	p.Arg220Trp	G	CR, FR	Putative Substrate Interacting Residue	--	Damaging (9, 11)	Deleterious (0)	Probably Damaging (1)	1.19299e-05
	rs528148814	c.659G>A	p.Arg220Gln	G	CR, FR	Putative Substrate Interacting Residue	--	Damaging (9, 12, 13)	Deleterious (0)	Probably Damaging (1)	4.37438e-05
	--	c.659G>T	p.Arg220Leu	M3D	CR, FR	Putative Substrate Interacting Residue	--	Damaging (12, 13)	Deleterious (0)	Probably Damaging (1)	--
	rs528148814	c.659G>C	p.Arg220Pro	G	CR, FR	Putative Substrate Interacting Residue	--	Damaging (9, 11, 12, 13, 14)	Deleterious (0)	Probably Damaging (1)	3.97671e-06
	rs1048333814	c.662A>G	p.Asn221Ser	M3D	CR, FR	Putative Substrate Interacting Residue		Neutral	Deleterious (0)	Probably Damaging (1)	--
	rs769518316	c.668C>T	p.Thr223Ile	G	CR	--	--	Neutral	Deleterious (0.01)	Probably Damaging (0.999)	3.97674e-06
	rs1286430828	c.695C>G	p.Ala232Gly	G	CR	--	--	Neutral	Tolerated (0.08)	Probably Damaging (1)	3.97722e-06
	rs533090674	c.700C>T	p.Arg234Trp	G	CR	--	--	Neutral	Deleterious (0)	Probably Damaging (1)	1.59086e-05
	rs756543334	c.701G>A	p.Arg234Gln	G	CR	--	--	Neutral	Deleterious (0)	Probably Damaging (1)	3.977e-06
	rs753139684	c.713C>G	p.Pro238Arg	G	CR	Methyltransferase Motif III	--	Neutral	Tolerated (0.15)	Probably Damaging (1)	7.95336e-06
	rs1390429165	c.719G>A	p.Gly240Glu	G	CR	Methyltransferase Motif III	--	Damaging (5, 10)	Deleterious (0)	Probably Damaging (1)	3.97649e-06
	rs145797257	c.721C>T	p.Arg241Trp	G	FP	Methyltransferase Motif III	--	Neutral	Deleterious (0)	Probably Damaging (1)	0.0004207
	rs749890516	c.736G>C	p.Glu246Gln	G	CR	--	--	Damaging (9, 12)	Deleterious (0)	Probably Damaging (1)	3.97665e-06
	rs1479292601	c.739T>G	p.Phe247Val	G	CR	--	--	Damaging (13)	Deleterious (0)	Probably Damaging (1)	3.97655e-06
	rs764873571	c.760C>T	p.Leu254Phe	G	FR	Dimerization Interface	--	Neutral	Tolerated (0.35)	Benign (0.197)	3.97681e-06
	rs34700100	c.761T>C	p.Leu254Pro	G	FR	Dimerization Interface	--	Neutral	Tolerated (0.20)	Benign (0.122)	4.94976e-05
	rs776383344	c.770G>T	p.Arg257Met	G	SSV	--	--	Neutral	Deleterious (0)	Benign (0.240)	3.97716e-06
	rs200490457	c.778G>A	p.Asp260Asn	G	CR	--	--	Damaging (13)	Deleterious (0)	Probably Damaging (0.987)	6.37806e-05
	rs1392237967	c.788G>A	p.Ser263Asn	G	CR	--	--	Damaging (11)	Deleterious (0)	Probably Damaging (1)	3.98232e-06
	rs749441290	c.792C>A	p.Phe264Leu	G	CR	--	--	Neutral	Deleterious (0)	Possibly Damaging (0.867)	7.96197e-06
	rs756421327	c.817G>C	p.Val273Leu	G	FR	Dimerization Interface	--	Neutral	Tolerated (1)	Benign (0.091)	2.475e-05
	rs201170387	c.823G>A	p.Ala275Thr	G	CR, FR	Dimerization Interface	--	Neutral	Tolerated (0.39)	Probably Damaging (0.999)	2.38652e-05
	rs752137440	c.829G>A	p.Asp277Asn	G	CR	--	--	Neutral	Deleterious (0.03)	Probably Damaging (0.999)	3.97712e-06
	rs761451242	c.841T>C	p.Tyr281His	G	CR	--	--	Damaging (5)	Deleterious (0)	Probably Damaging (1)	3.97693e-06
	rs753415413	c.842A>T	p.Tyr281Phe	G	CR	--	--	Neutral	Deleterious (0)	Probably Damaging (1)	5.17006e-05
	rs753415413	c.842A>G	p.Tyr281Cys	G	CR	--	--	Neutral	Deleterious (0)	Probably Damaging (1)	3.97697e-06
	rs374911897	c.850C>G	p.Leu284Val	M3D	CR, FR	Putative Substrate Interacting Residue	--	Neutral	Deleterious (0)	Probably Damaging (1)	--
	--	c.856G>A	p.Glu286Lys	M3D	CR	--	--	Neutral	Deleterious (0)	Probably Damaging (1)	--
	rs760248547	c.859A>G	p.Ser287Gly	G	CR	--	--	Damaging (11)	Deleterious (0)	Probably Damaging (1)	1.59072e-05
	rs1417691513	c.863T>C	p.Ile288Thr	G	CR	--	--	Neutral	Deleterious (0)	Probably Damaging (1)	3.97671e-06
	rs1020997125	c.865C>G	p.Arg289Gly	M3D	CR	--	--	Neutral	Deleterious (0)	Probably Damaging (0.999)	--
	rs775225793	c.866G>A	p.Arg289Gln	G	CR	--	--	Neutral	Deleterious (0)	Probably Damaging (0.996)	3.1815e-05
	rs775225793	c.866G>T	p.Arg289Leu	G	CR	--	--	Damaging (13)	Deleterious (0)	Probably Damaging (1)	3.97687e-06
	rs775225793	c.866G>C	p.Arg289Pro	M3D	CR	--	--	Neutral	Deleterious (0)	Probably Damaging (1)	--
	rs1236830801	c.875C>T	p.Pro292Leu	G	CR	--	--	Neutral	Deleterious (0)	Probably Damaging (1)	7.95361e-06
	rs1252500841	c.898A>G	p.Met300Val	G	CR	--	--	Neutral	Deleterious (0)	Possibly Damaging (0.868)	3.97709e-06
	rs752394355	c.902T>C	p.Ile301Thr	G	CR	--	--	Neutral	Deleterious (0)	Probably Damaging (0.999)	7.95412e-06
	rs1479569292	c.903A>G	p.Ile301Met	G	CR	--	--	Neutral	Tolerated (0.56)	Possibly Damaging (0.955)	3.97703e-06
	rs1221755392	c.925G>A	p.Val309Met	G	CR	--	--	Neutral	Deleterious (0)	Probably Damaging (1)	3.97769e-06
	rs141304059	c.926T>C	p.Val309Ala	G	CR, FP	--	--	Neutral	Deleterious (0.05)	Possibly Damaging (0.867)	0.000328852
	rs151042202	c.944C>T	p.Thr315Ile	G	FR	Dimerization Interface	--	Neutral	Deleterious (0)	Probably Damaging (0.958)	7.95659e-06
	rs138832185	c.952A>G	p.Ile318Val	M3D	FR	Dimerization Interface	--	Neutral	Tolerated (0.37)	Benign (0.040)	--
	rs114305778	c.964C>A	p.His322Asn	G	CR	--	--	Damaging (9, 11)	Deleterious (0)	Probably Damaging (1)	3.97795e-06
	rs114305778	c.964C>G	p.His322Asp	G	CR	--	--	Damaging (7, 11)	Deleterious (0)	Probably Damaging (1)	2.82891e-05
	rsID	Transcript Consequence	Mutation	Source	Reason for Addition	Region of Protein	ClinVar Clinical Significance	Protein Consequence Prediction			Allele Frequency		Missense3D Numerical Key			Supplemental Table 1 Characterizations of missense variants used in this review across databases. Pathologies listed under "Reason for Addition" were obtained from ClinVar and literature. SIFT score < 0.05 was considered deleterious; Polyphen-2 score < 0.05 was considered probably/possibly damaging. CR → Highly Conserved Residue; CV → ClinVar; FP → Frequent Polymorphism; FR → Functional Residue; …
								Missense3D	SIFT Prediction (Score)	PolyPhen2 Prediction (Score)			1 - Disulphide breakage
	COQ6												2 - Buried Proline introduced
	--	c.38G>T	p.Arg13Cys	CV	PQD	N-Terminus	Uncertain Significance	Neutral	Tolerated (0.16)	Benign (0)	--		3 - Clash
	rs554880017	c.41C>G	p.Ala14Gly	G	FP	N-Terminus	--	Neutral	Deleterious Low Confidence (0)	Benign (0)	0.000291617		4 - Buried hydrophilic introduced
	rs863223938	c.115G>A	p.Val39Met	CV, G	PQD	ADP Binding Fingerprint	Uncertain Significance	Neutral	Deleterious Low Confidence (0.02)	Probably Damaging (0.978)	4.17774e-06		5 - Buried charge introduced
	--	--	p.Gly44Ser	M3D	CR	ADP Binding Fingerprint	--	Damaging (16)	Deleterious Low Confidence (0)	Probably Damaging (0.995)	--		6 - Secondary structure altered
	rs61743884	c.145G>T	p.Ala49Ser	CV, G	FP	ADP Binding Fingerprint	Benign	Neutral	Tolerated (0.27)	Possibly Damaging (0.942)	0.00252842		7 - Buried charge switch
	rs180946215	c.173T>C	p.Ile58Thr	G	FP	ADP Binding Fingerprint	--	Neutral	Tolerated (0.73)	Benign (0)	0.000229887		8 - Disallowed phi/psi
	rs991366555	c.200T>C	p.Leu67Ser	M3D	CR	ADP Binding Fingerprint	--	Neutral	Deleterious Low Confidence (0)	Probably Damaging (0.988)	--		9 - Buried charge replaced
	rs891068944	c.205G>A	p.Glu69Lys	G	FR	ADP Binding Fingerprint, FAD Binding Residue	--	Neutral	Deleterious Low Confidence (0.04)	Probably Damaging (1)	7.95456e-06		10 - Buried Gly replaced
	rs1180324275	c.257G>A	p.Arg86Ser	M3D	CR, FR	FAD Binding Residue	--	Neutral	Deleterious Low Confidence (0.05)	Probably Damaging (1)	--		11 - Buried H-bond breakage
	rs1414050878	c.258A>C	p.Arg86Lys	M3D	CR, FR	FAD Binding Residue	--	Neutral	Tolerated (0.18)	Probably Damaging (0.999)	--		12 - Buried salt bridge breakage
	rs61743864	c.278G>A	p.Gly93Asp	CV, G	FP	--	Benign	Neutral	Tolerated (0.80)	Benign (0.431)	0.00539816		13 - Cavity altered
	rs763381542	c.332G>A	p.Arg111Lys	G	CR	--	--	Neutral	Deleterious Low Confidence (0)	Probably Damaging (0.995)	3.18471e-05		14 - Buried/exposed switch
	rs148540645	c.346C>T	p.Arg116Trp	G	FP	--	--	Neutral	Deleterious (0.02)	Probably Damaging (0.994)	0.000194422		15 - Cis pro replaced
	rs778339208	c.357G>C	p.Gln119His	CV, G	PQD, SSV	--	Uncertain Significance	Damaging (5)	Tolerated (0.31)	Benign (0.37)	1.06052e-05		16 - Gly in a bend
	rs377529207	c.367G>A	p.Ala123Thr	G	FP	--	--	Neutral	Tolerated (0.61)	Benign (0.079)	0.000103385
	rs45496292	c.395A>G	p.Asp132Gly	CV, G	FP, PQD	--	Conflicting Interpretations of Pathogenicity	Neutral	Deleterious Low Confidence (0.05)	Benign (0.023)	0.00171098
	rs144880038	c.449A>G	p.His150Arg	CV, G	FP	--	Likely Benign	Neutral	Tolerated (0.46)	Benign (0)	0.000583294
	rs772245139	c.511G>C	p.Ala171Pro	G	FR	FAD Binding Residue	--	Neutral	Deleterious (0.12)	Possibly Damaging (0.813)	2.38576e-05
	rs755631695	c.609G>C	p.Leu203Phe	G	CR	NAD(P)H/FAD Recognition	--	Neutral	Deleterious Low Confidence (0)	Probably Damaging (0.999)	3.97649e-06
	--	--	p.Leu204Phe	M3D	CR, SSV	NAD(P)H/FAD Recognition	--	Neutral	Deleterious Low Confidence (0.05)	Probably Damaging (0.996)	--
	rs606231262	c.622G>C	p.Asp208His	CV, G, [96]	FR, CR, PQD	NAD(P)H/FAD Recognition, FAD Binding Residue	Uncertain Significance	Neutral	Deleterious Low Confidence (0)	Probably Damaging (1)	3.977e-06
	rs1319178278	c.632A>G	p.Asn211Ser	G	CR, FR	NAD(P)H/FAD Recognition, FAD Binding Residue	--	Neutral	Tolerated (0.08)	Benign (0.422)	3.97684e-06
	rs145357086	c.635C>G	p.Ser212Cys	G	CR	NAD(P)H/FAD Recognition	--	Neutral	Deleterious Low Confidence (0)	Probably Damaging (1)	3.97678e-06
	rs769890899	c.643C>T	p.Arg215Trp	G	CR	NAD(P)H/FAD Recognition	--	Neutral	Deleterious Low Confidence (0)	Probably Damaging (1)	3.97668e-06
	rs146408955	c.644G>T	p.Arg215Leu	G	CR	NAD(P)H/FAD Recognition	--	Damaging (9)	Deleterious Low Confidence (0.02)	Probably Damaging (1)	1.19299e-05
	rs146408955	c.644G>A	p.Arg215Gln	G	CR	NAD(P)H/FAD Recognition	--	Damaging (9)	Tolerated (0.05)	Probably Damaging (1)	2.82811e-05
	rs1446126959	c.686A>C	p.Gln229Pro	CV, [91, 144]	PQD	--	Pathogenic	Damaging (2, 8, 11)	Deleterious Low Confidence (0.03)	Probably Damaging (0.993)	--
	rs1057519350	c.763G>A	p.Gly255Arg	CV, [90, 91, 92]	CR, PQD	--	Pathogenic	Damaging (3, 5, 8, 10)	Deleterious Low Confidence (0)	Probably Damaging (1)	--
	rs750338458	c.772G>A	p.Ala258Thr	G	CR	--	--	Neutral	Deleterious Low Confidence (0)	Probably Damaging (0.999)	3.97693e-06
	rs140822482	c.778C>T	p.Leu260Phe	G	CR	--	--	Neutral	Deleterious Low Confidence (0)	Probably Damaging (0.999)	1.76771e-05
	--	--	p.Pro261Arg	M3D	CR, SSV	--	--	Damaging (5)	Deleterious Low Confidence (0)	Probably Damaging (1)	--
	rs371260604	c.782C>T	p.Pro261Leu	CV, G, [91, 132, 145]	CR, SSV	--	Pathogenic	Neutral	Deleterious Low Confidence (0)	Probably Damaging (1)	6.71763e-05
	rs371260604	c.782C>A	p.Pro261Gln	G	CR, SSV	--	--	Neutral	Deleterious Low Confidence (0)	Probably Damaging (1)	3.97719e-06
	rs1322466950	c.790G>C	p.Asp264His	G	CR	--	--	Neutral	Deleterious Low Confidence (0.03)	Probably Damaging (0.999)	3.97719e-06
	rs776645740	c.807G>C	p.Leu269Phe	G	CR	--	--	Neutral	Deleterious Low Confidence (0.05)	Probably Damaging (0.989)	3.97633e-06
	rs776645740	c.807G>T	p.Leu269Phe	G	CR	--	--	Neutral	Deleterious Low Confidence (0.05)	Probably Damaging (0.989)	7.9526e-06
	rs765384354	c.811T>G	p.Trp271Gly	G	CR	--	--	Damaging (13)	Deleterious Low Confidence (0)	Probably Damaging (1)	3.9763e-06
	--	--	p.Leu281Ile	M3D	CR	--	--	Neutral	Deleterious Low Confidence (0)	Probably Damgaging (0.991)	--
	rs747865554	c.866T>C	p.Phe289Ser	G	CR	--	--	Neutral	Deleterious Low Confidence (0)	Probably Damaging (1)	3.97627e-06
	rs564107029	c.982G>A	p.Ala328Thr	CV, G	FP	--	Uncertain Significance	Neutral	Tolerated (0.22)	Benign (0.03)	0.000290533
	--	c.983C>A	p.Ala328Asp	[91]	PQD	--	--	Neutral	Tolerated (0.51)	Benign (0.013)	--
	rs147273831	c.986G>A	p.Arg329His	G	FP	--	Uncertain Significance	Neutral	Tolerated (0.07)	Possibly Damaging (0.885)	0.000117823
	rs147273831	c.986G>C	p.Arg329Pro	G	FP	--	--	Damaging (13)	Tolerated (0.07)	Benign (0.059)	0.000172905
	rs139010315	c.1009A>G	p.Arg337Gly	CV, G	FP	--	Uncertain Significance	Neutral	Tolerated (0.35)	Benign (0)	0.00107146
	rs2074930	c.1016A>T	p.Asp339Val	CV, G	FP	--	Uncertain Significance	Neutral	Tolerated (0.28)	Benign (0.002)	0.079561
	rs199913054	c.1028G>C	p.Arg343Pro	G	CR	--	--	Neutral	Deleterious Low Confidence (0)	Benign (0.379)	3.97687e-06
	rs199913054	c.1028G>A	p.Arg343Gln	G	CR	--	--	Neutral	Deleterious Low Confidence (0)	Benign (0.24)	7.07099e-06
	rs888629026	c.1039C>T	p.Pro347Ser	G	CR	--	--	Damaging (13)	Deleterious Low Confidence (0)	Probably Damaging (1)	3.18492e-05
	rs1325963324	c.1042C>G	p.Leu348Val	M3D	CR	--	--	Damaging (13)	Deleterious Low Confidence (0)	Probably Damaging (0.999)	--
	--	--	p.Leu348Ile	M3D	CR	--	--	Damaging (13)	Deleterious Low Confidence (0)	Probably Damaging (0.999)	--
	rs1255058569	c.1054C>T	p.His352Tyr	G	CR	--	--	Neutral	Deleterious Low Confidence (0.03)	Probably Damaging (1)	3.9764e-06
	rs397514479	c.1058C>A	p.Ala353Asp	[90, 91, 92, 93, 100, 136, 147]	CR, PQD	--	Pathogenic	Damaging (4, 5)	Deleterious (0.03)	Probably Damaging (0.999)	--
	rs778856227	c.1078C>T	p.Arg360Trp	[91, 99, 129, 139]	PQD	Ribityl Binding Motif	--	Neutral	Deleterious Low Confidence (0.03)	Probably Damaging (1)	--
	--	c.1079G>T	p.Arg360Leu	CV, [91]	PQD	Ribityl Binding Motif	Likely Pathogenic	Neutral	Tolerated (0.15)	Probably Damaging (1)	--
	rs1395962227	c.1085C>T	p.Ala362Val	M3D	CR	Ribityl Binding Motif	--	Neutral	Tolerated (0.11)	Possibly Damaging (0.895)	--
	rs773446575	c.1084G>T	p.Ala362Ser	G	CR	Ribityl Binding Motif	--	Neutral	Tolerated (0.14)	Probably Damaging (1)	3.97662e-06
	rs771349134	c.1093G>T	p.Gly365Trp	G	CR, SSV	Ribityl Binding Motif	--	Damaging (10, 14)	Deleterious Low Confidence (0)	Probably Damaging (1)	3.97678e-06
	rs771349134	c.1093G>A	p.Gly365Arg	G	CR, SSV	Ribityl Binding Motif	--	Damaging (10, 14)	Deleterious Low Confidence (0)	Probably Damaging (1)	3.97678e-06
	--	--	p.Asp366Gly	M3D	FR, CR, SSV	Ribityl Binding Motif, FAD Binding Residue	--	Damaging (13)	Deleterious Low Confidence (0)	Probably Damgaging (1)	--
	rs1310517729	c.1105C>T	p.His369Tyr	G	CR	Ribityl Binding Motif	--	Damaging (9, 11, 12)	Deleterious Low Confidence (0)	Probably Damaging (1)	3.18532e-05
	rs1280636456	c.1115A>G	p.His372Arg	G	CR	Ribityl Binding Motif	--	Neutral	Deleterious Low Confidence (0)	Probably Damaging (1)	3.97687e-06
	rs199869505	c.1118C>T	p.Pro373Leu	G	CR	Ribityl Binding Motif	--	Damaging (13)	Deleterious Low Confidence (0)	Probably Damaging (1)	3.88918e-05
	rs199869505	c.1118C>G	p.Pro373Arg	G	CR	Ribityl Binding Motif	--	Damaging (13)	Deleterious Low Confidence (0)	Probably Damaging (1)	1.19312e-05
	rs551734017	c.1129C>G	p.Gln377Glu	G	CR	Ribityl Binding Motif	--	Neutral	Deleterious Low Confidence (0)	Probably Damaging (1)	1.76767e-05
	rs1191162784	c.1132G>A	p.Gly378Ser	G	CR	Ribityl Binding Motif	--	Damaging (13)	Deleterious Low Confidence (0)	Probably Damaging (1)	3.97687e-06
	rs753489572	c.1139A>G	p.Asn380Ser	CV, G	CR, PQD	Ribityl Binding Motif	Likely Pathogenic	Neutral	Deleterious Low Confidence (0)	Probably Damaging (1)	2.47463e-05
	rs1174586278	c.1145G>A	p.Gly382Asp	G	CR	Ribityl Binding Motif	--	Damaging (5, 10)	Deleterious Low Confidence (0)	Probably Damaging (1)	3.97687e-06
	--	c.1154A>C	p.Asp385Ala	[91, 100]	CR, PQD	Ribityl Binding Motif	--	Damaging (9, 11, 12)	Deleterious Low Confidence (0)		--
	rs1465024429	c.1154A>G	p.Asp385Gly	G	CR	Ribityl Binding Motif	--	Damaging (9, 12, 13)	Deleterious Low Confidence (0)	Probably Damaging (1)	3.18593e-05
	--	--	p.Asp385Glu	M3D	CR	Ribityl Binding Motif	--	Neutral	Deleterious Low Confidence (0)	Probably Damaging (1)	--
	rs34746680	c.1184C>T	p.Thr395Met	CV, G	FP	--	Benign	Neutral	Tolerated (0.10)	Possibly Damaging (0.792)	0.00250746
	rs1280784408	c.1210G>A,C	p.Gly404Arg	M3D	CR, SSV	--	--	Damaging (3, 10)	Deleterious Low Confidence (0)	Probably Damaging (0.999)	--
	rs8500	c.1216G>A	p.Val406Met	CV, G	FP, PQD	--	Benign	Neutral	Tolerated (0.20)	Benign (0.003)	0.434589
	rs757329232	c.1225C>T	p.Leu409Phe	G	CR	--	--	Neutral	Deleterious Low Confidence (0)	Probably Damaging (1)	3.9763e-06
	rs374270071	c.1235A>G	p.Tyr412Cys	CV, G, [90, 91, 100, 147]	PQD	--	Pathogenic	Neutral	Deleterious Low Confidence (0.01)	Probably Damaging (1)	7.95286e-06
	rs201434148	c.1252C>T	p.Arg418Cys	G	FP	--	--	Neutral	Deleterious Low Confidence (0.04)	Benign (0.237)	0.000120195
	rs1180320611	c.1256A>C	p.His419Pro	CV, G	PQD	--	Uncertain Significance	Damaging (3)	Tolerated (0.16)	Benign (0.005)	3.97636e-06
	rs536819401	c.1284C>G	p.Asp428Glu	G	CR	--	--	Neutral	Tolerated (0.20)	Probably Damaging (0.968)	1.41408e-05
	rs148444170	c.1319C>A	p.Pro440Gln	CV, G	FP	--	Benign/Likely Benign	Neutral	Deleterious (0.27)	Probably Damaging (0.997)	0.000968698
	rs146458320	c.1337C>T	p.Thr446Met	G	FP	--	--	Damaging (11)	Deleterious Low Confidence (0.03)	Possibly Damaging (0.642)	0.000173244
	rs1350331121	c.1343G>A	p.Gly448Asp	M3D, [91]	CR, PQD	--	--	Neutral	Deleterious Low Confidence (0)	Probably Damaging (0.998)	--
	rs775172574	c.1376A>G	p.Lys459Arg	G	CR, SSV	--	--	Neutral	Deleterious Low Confidence (0)	Probably Damaging (0.995)	3.98e-06
	rsID	Transcript Consequence	Mutation	Source	Reason for Addition	Region of Protein	ClinVar Clinical Significance	Protein Consequence Prediction			Allele Frequency		Missense3D Numerical Key			Supplemental Table 1 Characterizations of missense variants used in this review across databases. Pathologies listed under "Reason for Addition" were obtained from ClinVar and literature. SIFT score < 0.05 was considered deleterious; Polyphen-2 score < 0.05 was considered probably/possibly damaging. CR → Highly Conserved Residue; CV → ClinVar; FP → Frequent Polymorphism; FR → Functional Residue; …
								Missense3D	SIFT Prediction (Score)	PolyPhen2 Prediction (Score)			1 - Disulphide breakage
	COQ7												2 - Buried Proline introduced
	rs751620448	c.20C>T	p.Ala7Val	G	FP	N-terminus		Neutral	Tolerated (0.76)	Benign (0.002)	0.000188718		3 - Clash
	rs529955941	c.50C>T	p.Pro17Leu	CV, G	FP	N-terminus	Benign	Neutral	Tolerated (0.09)	Benign (0)	0.00119177		4 - Buried hydrophilic introduced
	rs772432536	c.104G>A	p.Arg35His	G	FP	N-terminus	--	Neutral	Tolerated (0.52)	Benign (0.001)	0.000137895		5 - Buried charge introduced
	rs138730205	c.124G>C	p.Asp42His	CV, G	FP	--	Benign	Neutral	Deleterious Low Confidence (0.03)	Probably Damaging (0.943)	0.00779797		6 - Secondary structure altered
	rs77337400	c.136C>T	p.Arg46Trp	CV, G	FP	--	Benign/Likely Benign	Neutral	Deleterious (0.01)	Benign (0.006)	0.00138574		7 - Buried charge switch
	rs199844241	c.160C>T	p.Arg54Trp	G	CR	--	--	Neutral	Deleterious (0)	Possibly Damaging (0.9)	1.1929e-05		8 - Disallowed phi/psi
	rs770654508	c.161G>A	p.Arg54Gln	CV, G	PQD, CR	--	Uncertain Significance	Neutral	Deleterious (0)	Probably Damaging (1)	1.1929e-05		9 - Buried charge replaced
	rs534109199	c.163G>A	p.Val55Met	G	CR	--	--	Neutral	Deleterious (0)	Probably Damaging (1)	3.97627e-06		10 - Buried Gly replaced
	rs534109199	c.163G>C	p.Val55Leu	G	CR	--	--	Neutral	Deleterious (0)	Probably Damaging (1)	7.77643e-05		11 - Buried H-bond breakage
	rs750835015	c.173G>C	p.Ala58Val	G	CR	--	--	Neutral	Tolerated (0.18)	Probably Damaging (1)	1.98817e-05		12 - Buried salt bridge breakage
	rs758826783	c.175G>C	p.Gly59Arg	M3D	CR	--	--	Damaging (13, 14)	Deleterious (0)	Probably Damaging (1)	--		13 - Cavity altered
	rs201819287	c.178G>A	p.Glu60Lys	G	FR, CR	Iron 1 Liganding Residue	--	Damaging (7)	Deleterious (0)	Probably Damaging (1)	7.95279e-06		14 - Buried/exposed switch
	rs1333758896	c.184G>A	p.Gly62Arg	M3D	CR	--	--	Damaging (13)	Tolerated (0.10)	Probably Damaging (1)	--		15 - Cis pro replaced
	rs140688283	c.193C>T	p.Arg65Cys	G	FP	--	--	Damaging (14)	Deleterious (0.04)	Probably Damaging (1)	0.000275737		16 - Gly in a bend
	rs760398801	c.198C>G	p.Ile66Met	G	CR	--	--	Neutral	Deleterious (0.03)	Probably Damaging (1)	3.97649e-06
	rs548875504	c.197T>A	p.Ile66Asn	G	CR	--	--	Damaging (4)	Deleterious (0)	Probably Damaging (1)	3.18163e-05
	rs771847757	c.196A>C	p.Ile66Leu	G	CR	--	--	Neutral	Tolerated (0.59)	Probably Damaging (1)	1.76755e-05
	rs763614450	c.200A>G	p.Tyr67Cys	G	CR	--	--	Damaging (14)	Deleterious (0)	Probably Damaging (0.969)	3.53507e-05
	rs577566239	c.205G>A	p.Gly69Arg	G	CR	--	--	Damaging (3, 10, 14)	Deleterious (0)	Probably Damaging (1)	1.76757e-05
	rs1277843460	c.210G>C	p.Gln70His	G	CR	--	--	Damaging (5)	Deleterious (0)	Probably Damaging (0.999)	3.97662e-06
	rs138449068	c.235G>A	p.Val79Ile	CV, G	FP	--	Likely Benign	Neutral	Tolerated (0.32)	Benign (0.006)	0.000265299
	rs1368130266	c.292A>G	p.Asn98Asp	G	FR	COQ7-COQ9 Interacting Residue	--	Neutral	Tolerated (0.32)	Benign (0)	3.97877e-06
	rs184471591	c.293A>C	p.Asn98Thr	G	FR, FP	COQ7-COQ9 Interacting Residue	--	Neutral	Tolerated (0.13)	Benign (0.003)	0.000102577
	rs184471591	c.293A>G	p.Asn98Ser	G	FR, FP	COQ7-COQ9 Interacting Residue	--	Neutral	Tolerated (0.21)	Benign (0)	0.000215766
	rs184471591	c.293A>T	p.Asn98Ile	G	FR	COQ7-COQ9 Interacting Residue	--	Neutral	Deleterious (0.01)	Benign (0.248)	3.97886e-06
	rs751425480	c.301A>G	p.Met101Val	G	FR	COQ7-COQ9 Interacting Residue	--	Neutral	Tolerated (0.54)	Benign (0.009)	3.97864e-06
	rs751425480	c.301A>C	p.Met101Leu	G	FR	COQ7-COQ9 Interacting Residue	--	Neutral	Tolerated (0.71)	Benign (0.002)	7.95729e-06
	rs1465542417	c.305T>G	p.Val102Gly	G	FR	COQ7-COQ9 Interacting Residue	--	Neutral	Tolerated (0.43)	Benign (0.005)	3.9789e-06
	rs11074359	c.308C>T	p.Thr103Met	CV, G, [103]	FP	--	Benign	Neutral	Deleterious (0.05)	Possibly Damaging (0.889)	0.623703
	rs1214031280	c.314G>A	p.Arg105Lys	G	FR	COQ9 Interfacing Loop; COQ7-COQ9 Interacting Residue	--	Neutral	Tolerated (0.31)	Probably Damaging (0.965)	3.18796e-05
	rs1214031280	c.314G>T	p.Arg105Ser	G	FR	COQ9 Interfacing Loop; COQ7-COQ9 Interacting Residue	--	Neutral	Deleterious (0)	Probably Damaging (0.999)	3.97997e-06
	rs1214031280	c.314G>C	p.Arg105Ser	G	FR	COQ9 Interfacing Loop; COQ7-COQ9 Interacting Residue	--	Neutral	Deleterious (0)	Probably Damaging (0.999)	3.97997e-06
	rs777506397	c.320G>A	p.Arg107Gln	G	CR	COQ9 Interfacing Loop; COQ9 Interfacing Loop	--	Neutral	Tolerated (0.08)	Probably Damaging (0.999)	1.19429e-05
	rs769570290	c.319C>T	p.Arg107Trp	CV, G, [131, 137]	PQD, CR	COQ9 Interfacing Loop	Uncertain Significance	Neutral	Deleterious (0.01)	Probably Damaging (1)	1.4156e-05
	rs373106255	c.325A>C	p.Thr109Pro	G	FR	COQ9 Interfacing Loop; COQ7-COQ9 Interacting Residue	--	Damaging (2, 11)	Deleterious (0)	Probably Damaging (1)	3.98099e-06
	rs373106255	c.325A>G	p.Thr109Ala	G	FR	COQ9 Interfacing Loop; COQ7-COQ9 Interacting Residue	--	Damaging (11)	Deleterious (0)	Probably Damaging (0.999)	7.96197e-06
	rs138490803	c.332T>C	p.Leu111Pro	[103]	PQD	COQ9 Interfacing Loop	--	Neutral	Deleterious (0)	Probably Damaging (1)	--
	rs759937569	c.335T>G	p.Met112Arg	G	FR	COQ9 Interfacing Loop; COQ7-COQ9 Interacting Residue	--				3.98219e-06
	rs1199148988	c.337C>T	p.Pro113Ser	G	CR	COQ9 Interfacing Loop	--	Neutral	Deleterious (0)	Probably Damaging (0.999)	7.96781e-06
	rs1259943242	c.338C>T	p.Pro113Leu	G	CR	COQ9 Interfacing Loop	--	Neutral	Deleterious (0)	Probably Damaging (1)	3.98349e-06
	--	--	p.Gly123Val	M3D	CR, SSV	--	--	Damaging (10)	Deleterious (0)	Probably Damaging (1)	--
	rs1302625143	c.367G>T	p.Gly123Trp	M3D	CR, SSV	--	--	Damaging (10)	Deleterious (0)	Probably Damaging (1)	--
	rs1268684588	c.370G>T	p.Ala124Ser	G	CR	--	--	Neutral	Tolerated (0.08)	Probably Damaging (0.994)	4.6955e-06
	rs763027324	c.371C>T	p.Ala124Val	G	CR	--	--	Neutral	Tolerated (0.31)	Possibly Damaging (0.811)	2.87307e-05
	rs753619145	c.383T>C	p.Leu128Ser	G	CR	--	--	Neutral	Deleterious (0.01)	Probably Damaging (0.998)	4.43294e-06
	rs757922759	c.403A>G	p.Met135Val	G	CR	--	--	Neutral	Deleterious (0.03)	Probably Damaging (1)	1.67295e-05
	rs777014954	c.419C>T	p.Ala140Val	G	CR	--	--	Neutral	Tolerated (0.10)	Possibly Damaging (0.788)	3.23813e-05
	rs864321686	c.422T>A	p.Val141Glu	CV, [103, 115]	PQD	--	Pathogenic	Neutral	Deleterious (0.02)	Probably Damaging (1)	--
	rs1470208185	c.433A>G	p.Ile145Val	G	CR	--	--	Neutral	Tolerated (0.54)	Probably Damaging (1)	7.98652e-06
	rs1328733371	c.434T>C	p.Ile145Thr	M3D	CR	--	--	Neutral	Deleterious (0.02)	Probably Damaging (1)	--
	rs760710474	c.446A>G	p.Tyr149Cys	G	CR	Iron 1 Liganding Residue	--	Neutral	Deleterious (0.01)	Probably Damaging (1)	1.41558e-05
	rs1429835169	c.456G>T	p.Gln152His	M3D	CR	--	--	Neutral	Tolerated (0.49)	Probably Damaging (1)	--
	rs114801493	c.484G>A	p.Glu162Lys	G	FP	--	--	Neutral	Tolerated (0.31)	Benign (0.417)	0.00018386
	rs749629099	c.523C>T	p.Arg175Trp	G	CR	--	--	Neutral	Deleterious (0)	Probably Damaging (1)	1.59087e-05
	rs771281208	c.524G>A	p.Arg175Gln	G	CR	--	--	Neutral	Deleterious (0.03)	Probably Damaging (1)	7.95475e-06
	rs139931303	c.545A>G	p.His182Arg	CV, G	FP	--	Benign/Likely Benign	Neutral	Tolerated (0.72)	Probably Damaging (0.996)	0.000611714
	rs764492269	c.563A>G	p.His188Arg	G	FP	--	--	Neutral	Tolerated (0.55)	Possibly Damaging (0.728)	0.000116732
	rs769788086	c.580C>G	p.Pro194Ala	G	CR	--	--	Neutral	Tolerated (0.12)	Probably Damaging (1)	4.22012e-06
	rs769788086	c.580C>T	p.Pro194Ser	G	CR	--	--	Neutral	Tolerated (0.05)	Probably Damaging (1)	4.22012e-06
	rs774037636	c.601A>G	p.Ser201Gly	G	FR	COQ7-COQ9 Interacting Residue	--	Neutral	Tolerated (0.35)	Benign (0.001)	4.015e-06
	rs1292108688	c.613G>T	p.Ala205Ser	G	FR	COQ7-COQ9 Interacting Residue	--	Neutral	Tolerated (0.43)	Benign (0.013)	4.01252e-06
	rs1457101792	c.619T>A	p.Cys207Ser	G	CR	--	--	Neutral	Tolerated (0.11)	Probably Damaging (0.999)	4.01123e-06
	rs1324293660	c.633A>G	p.Ile211Met	G	CR	--	--	Neutral	Deleterious (0.03)	Probably Damaging (1)	3.18532e-05
	rsID	Transcript Consequence	Mutation	Source	Reason for Addition	Region of Protein	ClinVar Clinical Significance	Protein Consequence Prediction			Allele Frequency		Missense3D Numerical Key			Supplemental Table 1 Characterizations of missense variants used in this review across databases. Pathologies listed under "Reason for Addition" were obtained from ClinVar and literature. SIFT score < 0.05 was considered deleterious; Polyphen-2 score < 0.05 was considered probably/possibly damaging. CR → Highly Conserved Residue; CV → ClinVar; FP → Frequent Polymorphism; FR → Functional Residue; …
								Missense3D	SIFT Prediction (Score)	PolyPhen2 Prediction (Score)			1 - Disulphide breakage
	COQ9												2 - Buried Proline introduced
	rs1198499357	c.20C>T	p.Ser7Phe	CV, G	PQD	N-Terminus	Uncertain Significance	Neutral*	Deleterious Low Confidence (0.01)	Benign (0.435)	6.3743e-05		3 - Clash
	rs766594141	c.28C>T	p.Leu10Phe	G	FP	N-Terminus	--	Neutral*	Deleterious Low Confidence (0)	Benign (0.001)	0.000159459		4 - Buried hydrophilic introduced
	rs578214371	c.71C>T	p.Pro24Leu	CV, G	FP, PQD, SSV	N-Terminus	Uncertain Significance	Neutral*	Deleterious Low Confidence (0)	Possibly Damaging (0.608)	0.000569273		5 - Buried charge introduced
	rs578214371	c.73G>A	p.Val25Met	CV	PQD, SSV	N-Terminus	Pathogenic	Neutral*	Deleterious Low Confidence (0)	Possibly Damaging (0.583)	--		6 - Secondary structure altered
	rs373320547	c.76G>T	p.Ala26Ser	CV, G	FP	N-Terminus	Uncertain Significance	Neutral*	Tolerated (0.53)	Benign (0)	7.07649e-06		7 - Buried charge switch			* Predictions were made using the crystal structure for COQ9 (PDB: 6AWL), all other predictions were made with the AlphaFold model
	rs140264612	c.79C>G	p.Arg27Gly	CV, G	FP, PQD	N-Terminus	Benign/Likely Benign	Neutral*	Tolerated (0.07)	Benign (0.418)	0.00206616		8 - Disallowed phi/psi
	--	c.164C>T	p.Pro55Thr	CV	PQD	N-Terminus	Uncertain Significance	Damaging (3, 15)*	Deleterious Low Confidence (0)	Benign (0.124)	--		9 - Buried charge replaced
	rs757251412	c.184C>T	p.His62Tyr	CV, G	PQD	N-Terminus	Likely Benign	Neutral*	Deleterious Low Confidence (0.04)	Benign (0.001)	4.37383e-05		10 - Buried Gly replaced
	rs748239782	c.305G>A	p.Arg102His	G	PQD	HTH Domain	Uncertain Significance	Neutral	Deleterious Low Confidence (0.03)	Benign (0.14)	1.19302e-05		11 - Buried H-bond breakage
	rs11547480	c.323T>G	p.Leu108Arg	CV, G	FP, PQD	HTH Domain	Conflicting Interpretations of Pathogenicity	Neutral	Deleterious Low Confidence (0)	Probably Damaging (0.994)	0.000307594		12 - Buried salt bridge breakage
	rs377307935	c.337G>A	p.Ala113Thr	CV, G	FP, PQD	HTH Domain	Likely Benign	Neutral	Tolerated (0.59)	Benign (0.001)	0.000643551		13 - Cavity altered
	rs772822816	c.343G>A	p.Gly115Arg	G	CR	HTH Domain	--	Damaging (8, 10, 14)	Deleterious Low Confidence (0)	Probably Damaging (1)	2.3865e-05		14 - Buried/exposed switch
	rs1257043313	c.344G>A	p.Gly115Gln	M3D	CR	HTH Domain	--	Damaging (8, 10, 14)	Deleterious Low Confidence (0)	Probably Damaging (1)	--		15 - Cis pro replaced
	rs753689710	c.358G>A	p.Ala120Pro	M3D	M3D	HTH Domain	--	Damaging (2)	Deleterious Low Confidence (0.02)	Probably Damaging (0.999)	--		16 - Gly in a bend
	rs547254482	c.362T>C	p.Ile121Thr	CV, G, [146]	FP, PQD	HTH Domain	Conflicting Interpretations of Pathogenicity	Neutral	Deleterious Low Confidence (0.01)	Probably Damaging (0.919)	0.000887748
	rs1391021317	c.385G>C	p.Gly129Arg	G	CR	HTH Domain	--	Neutral	Deleterious Low Confidence (0.02)	Probably Damaging (0.993)	3.97636e-06
	rs1391021317	c.385G>T	p.Gly129Cys	G	CR	HTH Domain	--	Neutral	Deleterious Low Confidence (0.01)	Probably Damaging (0.993)	3.97636e-06
	rs886052180	c.404C>T	p.Ala135Val	CV	PQD	HTH Domain	Uncertain Significance	Neutral	Tolerated (0.50)	Possibly Damaging (0.656)	--
	rs750482780	c.412T>C	p.Phe138Leu	G	CR	HTH Domain	--	Neutral	Tolerated (0.52)	Probably Damaging (0.997)	7.95254e-06
	rs750482780	c.412T>A	p.Phe138Ile	G	CR	HTH Domain	--	Neutral	Tolerated (0.23)	Probably Damaging (0.997)	1.06052e-05
	rs191446011	c.443A>C	p.His148Pro	CV, G	PQD	--	Uncertain Significance	Damaging (2)	Deleterious Low Confidence (0.01)	Probably Damaging (0.998)	2.78341e-05
	rs1189027445	c.449T>C	p.Val150Ala	CV, G	PQD	--	Uncertain Significance	Neutral	Tolerated (0.29)	Possibly Damaging (0.888)	3.97627e-06
	rs201097286	c.467G>A	p.Arg156Gln	CV, G	FP	--	--	Neutral	Tolerated (0.97)	Benign (0.324)	0.000152025
	rs761979107	c.476G>A	p.Arg159His	CV, G	PQD	--	Uncertain Significance	Neutral	Tolerated (0.56)	Benign (0)	4.24259e-05
	rs863223940	c.505C>G	p.Gln169Glu	CV, G	PQD	--	Uncertain Significance	Neutral	Tolerated (0.96)	Probably Damaging (0.986)	3.98007e-06
	rs578020795	c.524A>G	p.Lys175Arg	G	FP	--	--	Neutral	Tolerated (0.44)	Possibly Damaging (0.882)	0.000119318
	rs747284373	c.578T>C	p.Leu193Pro	M3D	M3D	--	--	Damaging (2)	Tolerated (0.24)	Possibly Damaging (0.877)	3.97649e-06
	rs370730843	c.598T>C	p.Trp200Arg	M3D	M3D	--	--	Damaging (4, 5)	Deleterious Low Confidence (0.01)	Benign (0.079)	1.41421e-05
	rs78846023	c.625C>G	p.Leu209Val	CV, G	FR, FP	COQ9-COQ7 Interaction Residue	Benign/Likely Benign	Neutral	Tolerated (0.31)	Possibly Damaging (0.844)	0.0013082
	rs1212934035	c.667A>G	p.Met223Val	M3D	M3D	--	--	Damaging (11)	Tolerated (0.05)	Possibly Damaging (0.577)	4.01374e-06
	rs774770322	c.676G>A	p.Asp226Asn	G	FR	COQ9-COQ7 Interaction Residue		Neutral	Damaging (0.01)	Probably Damaging (0.983)	3.21151e-05
	rs748648629	c.679A>G	p.Met227Val	CV, G	PQD	COQ9 Surface Patch	Uncertain Significance	Neutral	Tolerated (0.23)	Benign (0.031)	2.00758e-05
	rs368375933	c.691G>T	p.Ala231Ser	CV, G	FP	COQ9 Surface Patch	Likely Benign	Neutral	Tolerated (0.50)	Probably Damaging (0.994)	0.000307835
	--	--	p.Asp233Tyr	M3D	CR	COQ9 Surface Patch	--	Neutral	Deleterious Low Confidence (0)	Probably Damaging (1)	--
	rs1295367953	c.707C>G	p.Thr236Ala	G	FR	COQ9-COQ7 Interaction Residue	--	Neutral	Tolerated (0.19)	Probably Damaging (0.999)	4.06114e-06
	rs762496722	c.706A>G	p.Thr236Ser	G	FR	COQ9-COQ7 Interaction Residue	--	Neutral	Damaging (0.02)	Probably Damaging (0.999)	3.96339e-05
	rs750242572	c.731G>C	p.Arg244Pro	G	CR	COQ9 Surface Patch	--	Neutral	Deleterious Low Confidence (0)	Probably Damaging (1)	3.97636e-06
	rs750242572	c.731G>A	p.Arg244Gln	G	CR	COQ9 Surface Patch	--	Neutral	Deleterious Low Confidence (0)	Probably Damaging (1)	2.38582e-05
	rs779014371	c.752A>G	p.Tyr251Cys	G	CR	--	--	Neutral	Deleterious Low Confidence (0)	Probably Damaging (0.995)	1.98815e-05
	rs142223672	c.756C>G	p.Asn252Lys	CV, G	FP	--	Uncertain Significance	Damaging (13)	Tolerated (1.00)	Probably Damaging (0.981)	0.000141394
	rs778074542	c.760A>G	p.Thr254Ala	G	M3D	--	--	Damaging (11)	Tolerated (0.13)	Possibly Damaging (0.821)	1.19287e-05
	rs781614196	c.805A>T	p.Thr269Ser	G	CR	--	--	Neutral	Deleterious Low Confidence (0)	Probably Damaging (1)	7.95267e-06
	rs748985109	c.806C>G	p.Thr269Ser	G	CR	--	--	Neutral	Deleterious Low Confidence (0)	Possibly Damaging (1)	7.95248e-06
	rs774033422	c.812G>A	p.Arg271His	CV, G	PQD	--	Uncertain Significance	Neutral	Tolerated (0.23)	Possibly Damaging (0.775)	7.95273e-06
	rs143587648	c.826C>T	p.Arg276Trp	CV, G	FP, PQD	--	Conflicting Interpretations of Pathogenicity	Neutral	Deleterious Low Confidence (0)	Probably Damaging (0.999)	0.00390625
	rs76508383	c.835G>A	p.Asp279Asn	CV, G	FP, PQD	--	Conflicting Interpretations of Pathogenicity	Neutral	Tolerated (0.10)	Possibly Damaging (0.529)	0.00234747
	rs759776839	c.842T>G	p.Met281Arg	M3D	M3D	--	--	Damaging (13)	Deleterious Low Confidence (0.05)	Probably Damaging (0.962)	--
	rs552465571	c.841A>G	p.Met281Val	CV, G	FP, PQD	--	Uncertain Significance	Damaging (13)	Tolerated (1.00)	Benign (0.059)	0.000169711
	--	c.849G>C	p.Met283Ile	CV	PQD	--	Likely Benign	Neutral	Tolerated (0.09)	Benign (0.019)	--
	rs61730662	c.864G>C	p.Lys288Asn	CV, G	FP, FR	α-Helix 10, Membrane Binding Residue	Benign	Neutral	Tolerated (0.28)	Benign (0.011)	0.00573309
	rs1334756144	c.868G>A	p.Val290Ile	G	FP, FR, SSV	α-Helix 10, Membrane Binding Residue	--	Neutral	Tolerated (0.10)	Possibly Damaging (0.849)	7.95678e-06
	rs140788797	c.892G>C	p.Val298Leu	G	FR	α-Helix 10, Membrane Binding Residue	--	Neutral	Tolerated (0.33)	Benign (0.094)	3.89047e-05
	rs140788797	c.892G>T	p.Val298Leu	G	FR	α-Helix 10, Membrane Binding Residue	--	Neutral	Tolerated (0.33)	Benign (0.094)	3.97867e-06
	rs1165362266	c.905T>G	p.Met302Arg	G	FR	α-Helix 10, Membrane Binding Residue	--	Neutral	Tolerated (0.33)	Possibly Damaging (0.889)	7.95919e-06

## Sheet: Supplemental References
#	References (in numerical order according to main text)
71	Yu, M.H.; Tsang, M.H.; Lai, S.; Ho, M.S.; Tse, D.M.L.; Willis, B.; Kwong, A.K.; Chou, Y.Y.; Lin, S.P.; Quinzii, C.M.; et al. Primary coenzyme Q10 deficiency-7: Expanded phenotypic spectrum and a founder mutation in southern Chinese. NPJ Genom. Med. 2019, 4, 18. https://doi.org/10.1038/s41525-019-0091-x
72	Romero-Moya, D.; Castano, J.; Santos-Ocana, C.; Navas, P.; Menendez, P. Generation, genome edition and characterization of iPSC lines from a patient with coenzyme Q10 deficiency harboring a heterozygous mutation in COQ4 gene. Stem Cell Res. 2017, 24, 144–147. https://doi.org/10.1016/j.scr.2016.09.007.
74	Mero, S.; Salviati, L.; Leuzzi, V.; Rubegni, A.; Calderan, C.; Nardecchia, F.; Galatolo, D.; Desbats, M.A.; Naef, V.; Gemignani, F.; et al. New Pathogenic Variants in COQ4 Cause Ataxia and Neurodevelopmental Disorder without Detectable CoQ10 Deficiency in Muscle or Skin Fibroblasts. J. Neurol. 2021, 268, 3381–3389, doi:10.1007/s00415-021-10509-6.
90	Doimo, M.; Trevisson, E.; Airik, R.; Bergdoll, M.; Santos-Ocaña, C.; Hildebrandt, F.; Navas, P.; Pierrel, F.; Salviati, L. Effect of Vanillic Acid on COQ6 Mutants Identified in Patients with Coenzyme Q10 Deficiency. Biochim. Biophys. Acta 2014, 1842, 1–6, doi:10.1016/j.bbadis.2013.10.007.
91	Drovandi, S., Lipska-Zietkiewicz, B.S., Ozaltin, F., Emma, F., Gulhan, B., Boyer, O., Trautmann, A., Zietkiewicz, S., Xu, H., Shen, Q., et al. Variation of the clinical spectrum and genotype-phenotype associations in Coenzyme Q10 deficiency associated glomerulopathy. Kidney Int. 2022, 102, 592-603, doi:10.1016/j.kint.2022.02.040.
92	Heeringa, S.F.; Chernin, G.; Chaki, M.; Zhou, W.; Sloan, A.J.; Ji, Z.; Xie, L.X.; Salviati, L.; Hurd, T.W.; Vega-Warner, V.; et al. COQ6 Mutations in Human Patients Produce Nephrotic Syndrome with Sensorineural Deafness. J. Clin. Invest. 2011, 121, 2013–2024, doi:10.1172/JCI45693.
93	Yuruk Yildirim, Z.; Toksoy, G.; Uyguner, O.; Nayir, A.; Yavuz, S.; Altunoglu, U.; Turkkan, O.N.; Sevinc, B.; Gokcay, G.; Kurkcu Gunes, D.; et al. Primary Coenzyme Q10 Deficiency-6 (COQ10D6): Two Siblings with Variable Expressivity of the Renal Phenotype. Eur. J. Med. Genet. 2020, 63, 103621, doi:10.1016/j.ejmg.2019.01.011.
96	Zhang, K.; Lin, J.W.; Wang, J.; Wu, X.; Gao, H.; Hsieh, Y.C.; Hwu, P.; Liu, Y.R.; Su, L.; Chiou, H.Y.; et al. A germline missense mutation in COQ6 is associated with susceptibility to familial schwannomatosis. Genet. Med. Off. J. Am. Coll. Med. Genet. 2014, 16, 787–792. https://doi.org/10.1038/gim.2014.39.
99	Stańczyk, M.; Bałasz-Chmielewska, I.; Lipska-Ziętkiewicz, B.; Tkaczyk, M. CoQ10-Related Sustained Remission of Proteinuria in a Child with COQ6 Glomerulopathy—a Case Report. Pediatr. Nephrol. 2018, 33, 2383–2387, doi:10.1007/s00467-018-4083-3.
100	Sadowski, C.E.; Lovric, S.; Ashraf, S.; Pabst, W.L.; Gee, H.Y.; Kohl, S.; Engelmann, S.; Vega-Warner, V.; Fang, H.; Halbritter, J.; et al. A Single-Gene Cause in 29.5% of Cases of Steroid-Resistant Nephrotic Syndrome. J. Am. Soc. Nephrol. 2015, 26, 1279–1289, doi:10.1681/ASN.2014050489.
103	Wang, Y.; Smith, C.; Parboosingh, J.S.; Khan, A.; Innes, M.; Hekimi, S. Pathogenicity of Two COQ7 Mutations and Responses to 2,4-Dihydroxybenzoate Bypass Treatment. J. Cell. Mol. Med. 2017, 21, 2329–2343, doi:10.1111/jcmm.13154.
111	Ling, T.K.; Law, C.Y.; Yan, K.W.; Fong, N.C.; Wong, K.C.; Lee, K.L.; Chu, W.C.; Brea-Calvo, G.; Lam, C.W. Clinical whole-exome sequencing reveals a common pathogenic variant in patients with CoQ10 deficiency: An underdiagnosed cause of mitochondriopathy. Clin. Chim. Acta 2019, 497, 88–94. https://doi.org/10.1016/j.cca.2019.07.016.
115	Freyer, C.; Stranneheim, H.; Naess, K.; Mourier, A.; Felser, A.; Maffezzini, C.; Lesko, N.; Bruhn, H.; Engvall, M.; Wibom, R.; et al. Rescue of Primary Ubiquinone Deficiency Due to a Novel COQ7 Defect Using 2,4–Dihydroxybensoic Acid. J. Med. Genet. 2015, 52, 779–783, doi:10.1136/jmedgenet-2015-102986.
125	Bertoli-Avella, A.M.; Beetz, C.; Ameziane, N.; Rocha, M.E.; Guatibonza, P.; Pereira, C.; Calvo, M.; Herrera-Ordonez, N.; Segura-Castel, M.; Diego-Alvarez, D.; et al. Successful Application of Genome Sequencing in a Diagnostic Setting: 1007 Index Cases from a Clinically Heterogeneous Cohort. Eur. J. Hum. Genet. 2021, 29, 141–153, doi:10.1038/s41431-020-00713-9.
126	Bosch, A.M.; Kamsteeg, E.-J.; Rodenburg, R.J.; van Deutekom, A.W.; Buis, D.R.; Engelen, M.; Cobben, J.-M. Coenzyme Q10 Deficiency Due to a COQ4 Gene Defect Causes Childhood-Onset Spinocerebellar Ataxia and Stroke-like Episodes. Mol. Genet. Metab. Rep. 2018, 17, 19–21, doi:10.1016/j.ymgmr.2018.09.002.
127	Brea-Calvo, G.; Haack, T.B.; Karall, D.; Ohtake, A.; Invernizzi, F.; Carrozzo, R.; Kremer, L.; Dusi, S.; Fauth, C.; Scholl-Bürgi, S.; et al. COQ4 Mutations Cause a Broad Spectrum of Mitochondrial Disorders Associated with CoQ10 Deficiency. Am. J. Hum. Genet. 2015, 96, 309–317, doi:10.1016/j.ajhg.2014.12.023.
128	Caglayan, A.O.; Gumus, H.; Sandford, E.; Kubisiak, T.L.; Ma, Q.; Ozel, A.B.; Per, H.; Li, J.Z.; Shakkottai, V.G.; Burmeister, M. COQ4 Mutation Leads to Childhood-Onset Ataxia Improved by CoQ10 Administration. Cerebellum 2019, 18, 665–669, doi:10.1007/s12311-019-01011-x.
129	Cao, Q.; Li, G.M.; Xu, H.; Shen, Q.; Sun, L.; Fang, X.Y.; Liu, H.M.; Guo, W.; Zhai, Y.H.; Wu, B.B. Coenzyme Q(10) treatment for one child with COQ6 gene mutation induced nephrotic syndrome and literature review. Zhonghua Er Ke Za Zhi, Chin. J. Pediatr. 2017, 55, 135–138, doi:10.3760/cma.j.issn.0578-1310.2017.02.016.
130	Chung, W.K.; Martin, K.; Jalas, C.; Braddock, S.R.; Juusola, J.; Monaghan, K.G.; Warner, B.; Franks, S.; Yudkoff, M.; Lulis, L.; et al. Mutations in COQ4 , an Essential Component of Coenzyme Q Biosynthesis, Cause Lethal Neonatal Mitochondrial Encephalomyopathy. J. Med. Genet. 2015, 52, 627–635, doi:10.1136/jmedgenet-2015-103140.
131	Fung, J.L.F.; Yu, M.H.C.; Huang, S.; Chung, C.C.Y.; Chan, M.C.Y.; Pajusalu, S.; Mak, C.C.Y.; Hui, V.C.C.; Tsang, M.H.Y.; Yeung, K.S.; et al. A Three-Year Follow-up Study Evaluating Clinical Utility of Exome Sequencing and Diagnostic Potential of Reanalysis. npj Genom. Med. 2020, 5:37, 1-11, doi:10.1038/s41525-020-00144-x.
132	Gigante, M.; Diella, S.; Santangelo, L.; Trevisson, E.; Acosta, M.J.; Amatruda, M.; Finzi, G.; Caridi, G.; Murer, L.; Accetturo, M.; et al. Further Phenotypic Heterogeneity of CoQ10 Deficiency Associated with Steroid Resistant Nephrotic Syndrome and Novel COQ2 and COQ6 Variants: Letter to the Editor. Clin. Genet. 2017, 92, 224–226, doi:10.1111/cge.12960.
133	Helbig, K.L.; Farwell Hagman, K.D.; Shinde, D.N.; Mroske, C.; Powis, Z.; Li, S.; Tang, S.; Helbig, I. Diagnostic Exome Sequencing Provides a Molecular Diagnosis for a Significant Proportion of Patients with Epilepsy. Genet. Med. 2016, 18, 898–905, doi:10.1038/gim.2015.186.
134	Kakiuchi, T.; Ohtsuka, Y.; Sato, T.; Nakayama, A.; Jinnouchi, K.; Oka, M.; Matsuo, M. Association between Crohn’s Disease and AarF Domain-Containing Kinase 4 Glomerulopathy. Clin. J. Gastroenterol. 2019, 12, 263–268, doi:10.1007/s12328-019-00937-3.
135	Korkmaz, E.; Lipska-Ziętkiewicz, B.S.; Boyer, O.; Gribouval, O.; Fourrage, C.; Tabatabaei, M.; Schnaidt, S.; Gucer, S.; Kaymaz, F.; Arici, M.; et al. ADCK4-Associated Glomerulopathy Causes Adolescence-Onset FSGS. J. Am. Soc. Nephrol. 2016, 27, 63–68, doi:10.1681/ASN.2014121240.
136	Koyun, M.; Çomak, E.; Akman, S. CoenzymeQ10 Therapy in Two Sisters with CoQ6 Mutations with Long-Term Follow-Up. Pediatr. Nephrol. 2019, 34, 737–738, doi:10.1007/s00467-018-4150-9.
137	Kwong, A.K. ‐Y.; Chiu, A.T. ‐G.; Tsang, M.H. ‐Y.; Lun, K.; Rodenburg, R.J.T.; Smeitink, J.; Chung, B.H. ‐Y.; Fung, C. A Fatal Case of COQ7 ‐associated Primary Coenzyme Q 10 Deficiency. JIMD Reports 2019, 47, 23–29, doi:10.1002/jmd2.12032.
138	Landis, B.J.; Lai, D.; Guo, D.-C.; Corvera, J.S.; Idrees, M.T.; Stadler, H.W.; Cuevas, C.; Needler, G.U.; Vujakovich, C.E.; Milewicz, D.M.; et al. Identification of a Common Polymorphism in COQ8B Acting as a Modifier of Thoracic Aortic Aneurysm Severity. HGG Adv. 2022, 3:100057, 1-13 doi:10.1016/j.xhgg.2021.100057.
139	Li, G.; Cao, Q.; Shen, Q.; Sun, L.; Zhai, Y.; Liu, H.; An, Y.; Xu, H. Gene Mutation Analysis in 12 Chinese Children with Congenital Nephrotic Syndrome. BMC Nephrol. 2018, 19:382, 1-8, doi:10.1186/s12882-018-1184-y.
140	Liang, Y.; Wei, H.; Yu, X.; Huang, W.; Luo, X.P. Rapidly progressive puberty in a patient with mosaic Turner syndrome: a case report and literature review. Zhonghua Er Ke Za Zhi, Chin. J. Pediatr. 2017, 55, 125–130, doi:10.3760/cma.j.issn.0578-1310.2017.02.014.
141	Lu, M.; Zhou, Y.; Wang, Z.; Xia, Z.; Ren, J.; Guo, Q. Clinical Phenotype, in Silico and Biomedical Analyses, and Intervention for an East Asian Population-Specific c.370G>A (p.G124S) COQ4 Mutation in a Chinese Family with CoQ10 Deficiency-Associated Leigh Syndrome. J. Hum. Genet. 2019, 64, 297–304, doi:10.1038/s10038-019-0563-y.
142	Malinowski, J.R.; Denny, J.C.; Bielinski, S.J.; Basford, M.A.; Bradford, Y.; Peissig, P.L.; Carrell, D.; Crosslin, D.R.; Pathak, J.; Rasmussen, L.; et al. Genetic Variants Associated with Serum Thyroid Stimulating Hormone (TSH) Levels in European Americans and African Americans from the EMERGE Network. PLoS One 2014, 9, e111301, doi:10.1371/journal.pone.0111301.
143	McKnight, A.J.; Currie, D.; Patterson, C.C.; Maxwell, A.P.; Fogarty, D.G. Targeted Genome-Wide Investigation Identifies Novel SNPs Associated with Diabetic Nephropathy. Hugo J. 2009, 3, 77–82, doi:10.1007/s11568-010-9133-2.
144	Nykamp, K.; Anderson, M.; Powers, M.; Garcia, J.; Herrera, B.; Ho, Y.-Y.; Kobayashi, Y.; Patil, N.; Thusberg, J.; Westbrook, M.; et al. Sherloc: A Comprehensive Refinement of the ACMG–AMP Variant Classification Criteria. Genet. Med. 2017, 19, 1105–1117, doi:10.1038/gim.2017.37.
145	Park, E.; Ahn, Y.H.; Kang, H.G.; Yoo, K.H.; Won, N.H.; Lee, K.B.; Moon, K.C.; Seong, M.-W.; Gwon, T. rin; Park, S.S.; et al. COQ6 Mutations in Children With Steroid-Resistant Focal Segmental Glomerulosclerosis and Sensorineural Hearing Loss. Am. J. Kidney Dis. 2017, 70, 139–144, doi:10.1053/j.ajkd.2016.10.040.
146	Richards, S.; Aziz, N.; Bale, S.; Bick, D.; Das, S.; Gastier-Foster, J.; Grody, W.W.; Hegde, M.; Lyon, E.; Spector, E.; et al. Standards and Guidelines for the Interpretation of Sequence Variants: A Joint Consensus Recommendation of the American College of Medical Genetics and Genomics and the Association for Molecular Pathology. Genet. Med. 2015, 17, 405–424, doi:10.1038/gim.2015.30.
147	Salviati, L.; Trevisson, E.; Doimo, M.; Navas, P. Primary Coenzyme Q10 Deficiency. In GeneReviews®[Internet]; Adam, M.P., Ardinger, H.H., Pagon, R.A., Wallace, S.E., Bean, L.J., Gripp, K.W., Mirzaa, G.M., Amemiya, A., Eds.; University of Washington, Seattle: Seattle (WA), 2017, Jan 26, 1-28.
148	Sondheimer, N.; Hewson, S.; Cameron, J.M.; Somers, G.R.; Broadbent, J.D.; Ziosi, M.; Quinzii, C.M.; Naini, A.B. Novel Recessive Mutations in COQ4 Cause Severe Infantile Cardiomyopathy and Encephalopathy Associated with CoQ 10 Deficiency. Mol. Genet. Metab. Rep. 2017, 12, 23–27, doi:10.1016/j.ymgmr.2017.05.001.
